# Supplementary material for: Cladribine Exposure Results in a Sustained Modulation of the Cytokine Response in Human Peripheral Blood Mononuclear Cells
Source: PLoS One. 2015 Jun 18;10(6):e0129182. doi: 10.1371/journal.pone.0129182 (PMC4472752; doi:10.1371/journal.pone.0129182)
Supplement: S1 Dataset — (XLSX) [file pone.0129182.s001.xlsx]

## Sheet: Overview
	Overview
	Worksheet	Experiments	Content	Stimuli
	Short-term exp. - Cell survival	Experiment 1	Cell survival	Anti-CD3/anti-CD28 antibodies
		Experiment 2	Cell survival	Anti-CD3/anti-CD28 antibodies
		Experiment 3	Cell survival	Anti-CD3/anti-CD28 antibodies
		Experiment 4	Cell survival	Anti-CD3/anti-CD28 antibodies
		Experiment 1	Cell survival	PHA
		Experiment 2	Cell survival	PHA
		Experiment 3	Cell survival	PHA
		Experiment 4	Cell survival	PHA
	Short-term exp. - Proliferation	Experiment 5	Proliferation (short-term)	Anti-CD3/anti-CD28 antibodies
		Experiment 6	Proliferation (short-term)	Anti-CD3/anti-CD28 antibodies
		Experiment 7	Proliferation (short-term)	Anti-CD3/anti-CD28 antibodies
		Experiment 8	Proliferation (short-term)	Anti-CD3/anti-CD28 antibodies
		Experiment 9	Proliferation (short-term)	Anti-CD3/anti-CD28 antibodies
		Experiment 10	Proliferation (short-term)	Anti-CD3/anti-CD28 antibodies
		Experiment 11	Proliferation (short-term)	PHA
		Experiment 12	Proliferation (short-term)	PHA
		Experiment 13	Proliferation (short-term)	PHA
	Short-term exp. - Apoptosis	Experiment 14	Apoptosis	Anti-CD3/anti-CD28 antibodies
		Experiment 15	Apoptosis	Anti-CD3/anti-CD28 antibodies
		Experiment 16	Apoptosis	Anti-CD3/anti-CD28 antibodies
	Long-term exp. - Prolif. (1)	Experiment 17	Proliferation (long-term)	Anti-CD3/anti-CD28 antibodies
		Experiment 18	Proliferation (long-term)	Anti-CD3/anti-CD28 antibodies
		Experiment 19	Proliferation (long-term)	Anti-CD3/anti-CD28 antibodies
		Experiment 20	Proliferation (long-term)	Anti-CD3/anti-CD28 antibodies
		Experiment 21	Proliferation (long-term)	Anti-CD3/anti-CD28 antibodies
	Long-term exp. - Prolif. (2)	Experiment 22	Proliferation (long-term)	PHA
		Experiment 23	Proliferation (long-term)	PHA
		Experiment 24	Proliferation (long-term)	PHA
		Experiment 25	Proliferation (long-term)	PHA
	Long-term exp. - Cytokines (1)	Experiment 17	Cytokines	Anti-CD3/anti-CD28 antibodies
		Experiment 18	Cytokines	Anti-CD3/anti-CD28 antibodies
		Experiment 19	Cytokines	Anti-CD3/anti-CD28 antibodies
		Experiment 20	Cytokines	Anti-CD3/anti-CD28 antibodies
		Experiment 21	Cytokines	Anti-CD3/anti-CD28 antibodies
	Long-term exp. - Cytokines (2)	Experiment 22	Cytokines	PHA
		Experiment 23	Cytokines	PHA
		Experiment 24	Cytokines	PHA
		Experiment 25	Cytokines	PHA

## Sheet: Short-term exp. - Cell survival
Short-term exp. - Cell survival
	Experiment 1	Experiment 2	Experiment 3	Experiment 4
Condition	% of alive cells	% of alive cells	% of alive cells	% of alive cells
PBMCs; +anti-CD3/anti-CD28 antibodies, -2-CdA	50.7812	71.875	62.8125	71.0938
PBMCs; +anti-CD3/anti-CD28 antibodies, 10-8M 2-CdA	36.0938	57.8125	48.75	72.1875
PBMCs; +anti-CD3/anti-CD28 antibodies, 5x10-8M 2-CdA	21.875	27.3438	25.3125	46.7188
PBMCs; +anti-CD3/anti-CD28 antibodies, 10-7M 2-CdA	22.3438	18.0469	24.375	22.3438
PBMCs; +anti-CD3/anti-CD28 antibodies, 5x10-7M 2-CdA	9.84375	9.14062	10.3125	12.1875
PBMCs; +PHA, -2-CdA	62.5	73.125	46.4062	79.6875
PBMCs; +PHA, 10-8M 2-CdA	40.625	59.375	37.5	71.0938
PBMCs; +PHA, 5x10-8M 2-CdA	20.3125	35.1562	29.6875	31.875
PBMCs; +PHA, 10-7M 2-CdA	21.0938	21.875	22.6562	25.3125
PBMCs; +PHA, 5x10-7M 2-CdA	4.92188	11.25	3.90625	3.90625

## Sheet: Short-term exp. - Proliferation
Short-term exp. - Proliferation
Stimulation with anti-CD3/anti-anti-CD28 antibodies			Experiment 5			Experiment 6			Experiment 7			Experiment 8			Experiment 9			Experiment 10
Condition	Tech. Replicate	Raw data	Mean	SI	Raw data	Mean	SI	Raw data	Mean	SI	Raw data	Mean	SI	Raw data	Mean	SI	Raw data	Mean	SI
PBMCs; -anti-CD3/anti-CD28 antibodies, -2-CdA	1	1379.57	1793.77		815.915	962.035		679.11	711.716		1931.63	1930.15		1432.18	1534.76		2454.38	1603.41
	2	1669.26			909.878			669.692			1924.49			1700.91			1189.13
	3	2332.48			1160.31			786.347			1934.31			1471.19			1166.72
PBMCs; +anti-CD3/anti-CD28 antibodies, -2-CdA	1	120999	129076	71.9579	139473	115698	120.264	88818.1	79676.7	111.95	154777	154892	80.249	248058	252020	164.208	98745.1	114694	71.5315
	2	128705			104456			79132.9			173907			254650			123175
	3	137523			103165			71079.1			135993			253352			122163
PBMCs; +anti-CD3/anti-CD28 antibodies, 10-8M 2-CdA	1	94115.6	98897.4	55.1338	101808	122724	127.567	78380.5	80189.7	112.671	133268	140985	73.0438	200841	200190	130.437	80601.7	88478.8	55.1816
	2	105966			120026			80576.1			149853			193192			81535.4
	3	96610.5			146338			81612.5			139835			206537			103299
PBMCs; +anti-CD3/anti-CD28 antibodies, 5x10-8M 2-CdA	1	57041	67141.4	37.4303	92118.9	85876.3	89.2652	38260.4	42298	59.431	62850	80303.3	41.6048	69607.6	72501.4	47.2395	51663.5	62333.2	38.8754
	2	72352.9			88164.1			46408.9			81261.6			64788.4			59155.1
	3	72030.3			77345.8			42224.7			96798.3			83108.1			76181.2
PBMCs; +anti-CD3/anti-CD28 antibodies, 10-7M 2-CdA	1	36718.9	33184	18.4996	31376.2	33964.7	35.3051	7384.3	10868.7	15.2711	18120.2	32314	16.7417	31478.3	27411.9	17.8607	25286.3	29489.1	18.3915
	2	31315.8			42381.7			11818.6			36475.4			29200.6			29325.5
	3	31517.3			28136.3			13403.1			42346.4			21556.7			33855.5
PBMCs; +anti-CD3/anti-CD28 antibodies, 5x10-7M 2-CdA	1	2572.55	2926.2	1.63131	2626.87	1620.01	1.68394	829.573	912.455	1.28205	2554.22	1961.28	1.01613	2810.4	2961.63	1.9297	1107.57	1422.15	0.886954
	2	2978.35			1485.92			972.431			1807.59			3110.69			1702.86
	3	3227.7			747.222			935.363			1522.03			2963.81			1456.02
CD4+ cells; -anti-CD3/anti-CD28 antibodies, -2-CdA	1	908.6	626.636		805.989	1038.31		872.606	884.766		1176.98	1280.82		1792.9	1377.23		951.54	720.46
	2	508.901			1469.48			580.355			1687.3			1194.74			585.953
	3	462.408			839.443			1201.34			978.184			1144.05			623.889
CD4+ cells; +anti-CD3/anti-CD28 antibodies, -2-CdA	1	8958.35	10436.3	16.6544	109724	105259	101.376	30090.8	30794.1	34.8048	85710.4	84781.3	66.1929	114398	125698	91.2687	43683.5	40537	56.2654
	2	12566.5			117500			27101			108288			140126			42895.8
	3	9784			88554.2			35190.6			60345			122569			35031.7
CD4+ cells; +anti-CD3/anti-CD28 antibodies, 10-8M 2-CdA	1	9555.02	10378.8	16.5627	81499.6	88337.4	85.0785	23907.7	17636.2	19.9332	72882.5	75881.7	59.2446	86831.2	88049.9	63.9326	29780.5	27705.7	38.4556
	2	11822.1			90007.4			13298.7			84406.6			77402			29836.8
	3	9759.21			93505.3			15702.3			70356.2			99916.6			23499.8
CD4+ cells; +anti-CD3/anti-CD28 antibodies, 5x10-8M 2-CdA	1	2658.18	4287.03	6.84133	36397.3	48562.9	46.7713	4517.8	2638.37	2.982	42951.4	40849	31.8928	11142.1	20549.8	14.9211	5012.23	6380.03	8.85549
	2	8022.98			52918.6			1062.76			42016.2			24609.4			7535.82
	3	2179.91			56372.8			2334.53			37579.3			25897.9			6592.04
CD4+ cells; +anti-CD3/anti-CD28 antibodies, 10-7M 2-CdA	1	3317.42	2607.98	4.16187	12172.3	18491.5	17.8093	1703.16	1415.74	1.60013	17772.6	20391.7	15.9208	7014.91	8265.26	6.00137	2824.57	1888.31	2.62098
	2	2184.16			21897.1			1123.85			24367.3			9174.88			1144.6
	3	2322.36			21405			1420.21			19035			8605.98			1695.77
CD4+ cells; +anti-CD3/anti-CD28 antibodies, 5x10-7M 2-CdA	1	466.554	623.597	0.99515	713.461	876.059	0.84374	668.347	659.922	0.745872	2357.85	2238.71	1.74787	1396.21	1322.46	0.960233	552.858	549.166	0.762243
	2	914.526			1178.89			717.237			1937.06			1370.03			537.447
	3	489.71			735.832			594.182			2421.23			1201.14			557.192
CD8+ cells; -anti-CD3/anti-CD28 antibodies, -2-CdA	1	463.751	579.803		489.059	775.281		614.128	1159.23		1108.23	1336.98		874.958	1046.08		519.654	830.005
	2	471.96			1136.2			773.823			1935.09			1260			772.165
	3	803.699			700.587			2089.74			967.628			1003.28			1198.19
CD8+ cells; +anti-CD3/anti-CD28 antibodies, -2-CdA	1	22286.9	21327.7	36.7843	85655.7	84704.1	109.256	156985	133781	115.405	77787.6	77975.3	58.3218	33243.7	45335.4	43.3384	47657.4	53940.4	64.9881
	2	19089.7			84533.7			123228			79381.3			46812.1			58589.5
	3	22606.5			83922.8			121130			76757			55950.5			55574.4
CD8+ cells; +anti-CD3/anti-CD28 antibodies, 10-8M 2-CdA	1	28918.4	29095.5	50.1817	63518.2	69540.6	89.6973	131310	120301	103.776	44236	62757.6	46.9398	14370.7	29124.4	27.8415	32856.4	38792.7	46.738
	2	24609.2			69582.6			125383			72347.6			36381.4			39020.3
	3	33758.9			75521			104210			71689.3			36621			44501.5
CD8+ cells; +anti-CD3/anti-CD28 antibodies, 5x10-8M 2-CdA	1	8194.61	7337.1	12.6545	22780.8	34481.6	44.4762	74391.9	57320.1	49.4467	41546.5	37502.3	28.05	1194.45	2343.46	2.24023	15160.7	17166.1	20.6819
	2	8710.22			36327.2			50185.2			36882.9			3018.53			16894
	3	5106.48			44336.7			47383.3			34077.6			2817.39			19443.5
CD8+ cells; +anti-CD3/anti-CD28 antibodies, 10-7M 2-CdA	1	2349.72	2448.39	4.22279	7101.06	7973.97	10.2853	11293.9	11167.9	9.63392	8907.62	7781.07	5.81988	993.828	1475.86	1.41085	7700.45	9810.76	11.8201
	2	2266.59			7750.96			12815.3			7436.64			1971.16			10708.2
	3	2728.86			9069.88			9394.55			6998.96			1462.58			11023.6
CD8+ cells; +anti-CD3/anti-CD28 antibodies, 5x10-7M 2-CdA	1	784.943	618.147	1.06613	444.019	367.097	0.473502	943.102	1050.75	0.906423	822.873	781.28	0.584361	1242.29	1579.93	1.51033	755.198	721.933	0.869794
	2	576.773			316.225			1039.05			837.469			1737.5			746.669
	3	492.723			341.048			1170.11			683.498			1759.99			663.932
Stimulation with PHA			Experiment 11			Experiment 12			Experiment 13
Condition	Tech. Replicate	Raw data	Mean	SI	Raw data	Mean	SI	Raw data	Mean	SI
PBMCs; -PHA, -2-CdA	1	1138.79	1244.34		1191.76	1401.16		3375.04	4045.97
	2	1082.28			1377.65			2786.17
	3	1676.75			1317.39			3569.49
	4	1264.91			1535.45			5508.06
	5	1039.24			1710.02			4815.78
	6	1264.07			1274.68			4221.26
PBMCs; +PHA, -2-CdA	1	21134.4	20084.7	16.1408	45239.4	43524	31.0628	121524	121629	30.0618
	2	17586.6			45683.8			123849
	3	13205.9			31635.7			126430
	4	29499.3			43355.2			100209
	5	23467.4			45670.5			136637
	6	15614.5			49559.2			121125
PBMCs; +PHA, 10-8M 2-CdA	1	35296.2	29223	23.4847	41183.1	35033.7	25.0033	131167	133235	32.9304
	2	23225.5			39640.4			129438
	3	31460.9			33230.8			139769
	4	25031.2			40554.4			135266
	5	27723.5			32435.5			138606
	6	32601			23157.8			125166
PBMCs; +PHA, 5x10-8M 2-CdA	1	16936.3	21545.4	17.3147	18308.1	32326.4	23.0712	117565	117624	29.0719
	2	20414.8			37660.1			125645
	3	20063.3			31148.1			116346
	4	22630.2			39197.6			123441
	5	21743.5			23813.6			111869
	6	27484.6			43831.1			110878
PBMCs; +PHA, 10-7M 2-CdA	1	16341.4	13848.4	11.1291	24558.1	20563.1	14.6758	91176.7	93088.5	23.0077
	2	14901.3			15024.7			94464.4
	3	11466.3			22657			105143
	4	13035.6			16270.1			85749.2
	5	11154.4			26394.2			93515.2
	6	16191.4			18474.6			88482.3
PBMCs; +PHA, 5x10-7M 2-CdA	1	1136.33	966.247	0.776513	2503.34	2623.91	1.87267	6229.26	6409.45	1.58416
	2	965.128			3389.9			7663.47
	3	756.245			2680.91			7309.56
	4	785.808			2843.85			6033.2
	5	1098.53			2568.37			5956.84
	6	1055.44			1757.08			5264.35
PBMCs; +PHA, 10-6M 2-CdA	1	863.439	731.691	0.588015	818.197	973.056	0.694465	1431.34	1464.2	0.361891
	2	658.601			929.124			1459.45
	3	609.522			934.718			1397.21
	4	671.958			895.128			1592.36
	5	740.273			947.071			1360.05
	6	846.354			1314.09			1544.78
PBMCs; +PHA, 5x10-6M 2-CdA	1	648.544	705.948	0.567327	631.889	687.972	0.491002	737.629	749.357	0.185211
	2	621.258			643.717			722.207
	3	670.205			530.165			645.021
	4	728.43			734.16			768.44
	5	742.269			731.432			824.687
	6	824.984			856.47			798.155
PBMCs; +PHA, 10-5M 2-CdA	1	727.982	715.449	0.574962	561.712	691.006	0.493167	652.391	655.127	0.161921
	2	623.22			610.954			600.229
	3	608.15			677.727			563.127
	4	698.363			677.869			598.183
	5	713.973			646.667			699.365
	6	921.004			971.105			817.468
CD4+ cells; -PHA, -2-CdA	1	816.746	714.94		1091.37	1336.92		3154.98	3724.58
	2	618.629			1796.44			4564
	3	709.445			1351.21			2811.05
	4				1089.12			4792.54
	5				1006.37			3901.72
	6				1687.02			3123.18
CD4+ cells; +PHA, -2-CdA	1	11042.1	13502.1	18.8856	10195.6	9770.7	7.30835	49116.4	75173	20.1829
	2	15847.7			7259.53			71408.7
	3	13616.5			13141.8			71297.8
	4				7714.92			86850.6
	5				8838.42			88812.2
	6				11473.9			83552.2
CD4+ cells; +PHA, 10-8M 2-CdA	1	17294.2	21335	29.8416	18982.5	12949.1	9.68573	72502.4	81159.7	21.7903
	2	23227.7			14969.5			59732.6
	3	23483			11944.1			102369
	4				14210.2			89308.6
	5				8108.37			92647.7
	6				9479.79			70398.2
CD4+ cells; +PHA, 5x10-8M 2-CdA	1	16651.8	16975	23.7432	33003.8	25623.4	19.1659	92445.8	79305.8	21.2925
	2	16247.7			22244.2			102766
	3	18025.3			30282.4			57083.5
	4				19898.7			69754
	5				20411.5			88016.2
	6				27899.4			65769
CD4+ cells; +PHA, 10-7M 2-CdA	1	17838.1	12851.7	17.9759	7930.08	13994	10.4674	63942.8	71495.2	19.1955
	2	12754			9711.34			70893.7
	3	7962.98			10126.8			60647.8
	4				19913.1			90385.7
	5				25613.2			77694.5
	6				10669.7			65406.7
CD4+ cells; +PHA, 5x10-7M 2-CdA	1	2032.39	1857.13	2.5976	646.348	811.025	0.606636	3825.54	6321.54	1.69725
	2	1936.65			881.084			11978.5
	3	1602.34			1015.17			3380.77
	4				837.983			4634.58
	5				796.036			5940.63
	6				689.528			8169.19
CD4+ cells; +PHA, 10-6M 2-CdA	1	531.157	733.046	1.02533	507.599	410.314	0.306909	2013.5	1969.54	0.528794
	2	712.842			367.727			2328.67
	3	955.14			417.578			2448.31
	4				355.07			1338.7
	5				331.867			1757.82
	6				482.044			1930.21
CD4+ cells; +PHA, 5x10-6M 2-CdA	1	477.017	771.534	1.07916	321.9	358.417	0.268091	383.359	508.13	0.136426
	2	784.903			286.852			438.43
	3	1052.68			336.941			473.726
	4				422.074			518.293
	5				323.446			569.246
	6				459.289			665.729
CD4+ cells; +PHA, 10-5M 2-CdA	1	595.699	704.29	0.985103	301.315	456.898	0.341754	417.364	506.156	0.135896
	2	713.52			438.487			432.607
	3	803.65			414.81			365.082
	4				555.661			450.111
	5				432.026			530.042
	6				599.089			841.732
CD8+ cells; -PHA, -2-CdA	1	1286.22	1240.91		1004.84	1054.1		1140.75	1194.57
	2	1144.71			1359.5			1407.34
	3	1175.78			929.469			1401.16
	4	1367.34			1376.54			946.564
	5	1314.88			759.683			907.325
	6	1156.53			894.542			1364.31
CD8+ cells; +PHA, -2-CdA	1	1727.66	2102.91	1.69465	2731.32	2232.06	2.11751	36751.4	26956.4	22.5657
	2	2068.35			2049.66			25162.9
	3	1972			2011.64			21172.6
	4	2407.21			1610.51			28155.1
	5	2206.3			2457.24			21049.6
	6	2235.94			2531.98			29446.8
CD8+ cells; +PHA, 10-8M 2-CdA	1	3227.57	2611.2	2.10426	10092.5	6026.69	5.71739	29092.4	36201.8	30.3052
	2	2892.81			2354.92			36653.7
	3	1598.98			6991.94			30223.4
	4	1327.59			5837.14			35557.2
	5	3275.03			4469.89			40056.3
	6	3345.19			6413.7			45627.7
CD8+ cells; +PHA, 5x10-8M 2-CdA	1	2110.58	1902.72	1.53332	7656.77	5510.71	5.2279	12409	19573.1	16.385
	2	1921.39			7551.6			25073.1
	3	1959.06			5190.28			27311.1
	4	1299.33			3638.75			25817.9
	5	2088.93			3365.59			6950.04
	6	2037.01			5661.29			19877.3
CD8+ cells; +PHA, 10-7M 2-CdA	1	1327.3	1427.08	1.15003	2424.31	1806.32	1.71362	13743.9	12176.5	10.1931
	2	1282.75			1847.84			11026.9
	3	1593.08			1619.82			14370
	4	1536.32			2130.61			18869
	5	964.428			1543.12			6966.82
	6	1858.61			1272.22			8082.12
CD8+ cells; +PHA, 5x10-7M 2-CdA	1	880.356	846.032	0.681783	351.359	262.426	0.248958	453.289	601.299	0.503359
	2	1101.38			266.121			685.331
	3	1217.7			234.506			681.353
	4	810.335			181.417			633.106
	5	560.342			186.794			687.174
	6	506.077			354.358			467.542
CD8+ cells; +PHA, 10-6M 2-CdA	1	996.861	662.544	0.533918	246.388	192.556	0.182674	406.222	388.717	0.325402
	2	739.807			201.827			410.29
	3	698.452			176.447			363.805
	4	596.526			144.771			433.027
	5	487.984			165.096			323.289
	6	455.635			220.806			395.666
CD8+ cells; +PHA, 5x10-6M 2-CdA	1	1073.47	751.399	0.605522	213.575	202.26	0.19188	370.634	365.772	0.306194
	2	1280.4			194.009			382.175
	3	697.782			229.881			342.727
	4	562.038			188.899			337.152
	5	466.446			168.215			358.309
	6	428.25			218.982			403.634
CD8+ cells; +PHA, 10-5M 2-CdA	1	1151.71	605.336	0.487816	288.277	229.033	0.217279	422.568	466.36	0.390399
	2	394.08			232.64			551.734
	3	498.182			197.778			412.433
	4	550.194			195.676			419.371
	5	516.126			168.496			391.822
	6	521.724			291.334			600.236

## Sheet: Short-term exp. - Apoptosis
Short-term exp. - Apoptosis
12h					Experiment 14								Experiment 15								Experiment 16
Condition	Tech. Replicate	Annexin low, PI low (in %)	Mean	Annexin high, PI low (in %)	Mean	Annexin high, PI high (in %)	Mean	Annexin low, PI high (in %)	Mean	Annexin low, PI low (in %)	Mean	Annexin high, PI low (in %)	Mean	Annexin high, PI high (in %)	Mean	Annexin low, PI high (in %)	Mean	Annexin low, PI low (in %)	Mean	Annexin high, PI low (in %)	Mean	Annexin high, PI high (in %)	Mean	Annexin low, PI high (in %)	Mean
PBMCs; +anti-CD3/anti-CD28 antibodies, -2-CdA	1	77	71.2667	14.1	20	8.05	7.95667	0.84	0.77	61.27	61.02	24.22	23.9033	14.37	14.95	0.14	0.12	66.39	67.6867	23.94	22.27	9.3	9.61	0.38	0.436667
	2	69.5		21.7		7.92		0.85		61.06		23.05		15.74		0.14		69.4		20.14		9.9		0.56
	3	67.3		24.2		7.9		0.62		60.73		24.44		14.74		0.08		67.27		22.73		9.63		0.37
PBMCs; +anti-CD3/anti-CD28 antibodies, 10-8M 2-CdA	1	64.5	68.6667	26.2	21.6	8.63	8.88333	0.66	0.873333	61.52	56.6033	25.3	28.06	13.04	15.1567	0.14	0.18	65.95	67.15	22.43	21.9867	10.9	10.41	0.72	0.45
	2	69.6		21.6		8.11		0.75		50.96		31.69		17.19		0.16		67.65		21.89		10.1		0.35
	3	71.9		17		9.91		1.21		57.33		27.19		15.24		0.24		67.85		21.64		10.23		0.28
PBMCs; +anti-CD3/anti-CD28 antibodies, 5x10-8M 2-CdA	1	66.7	71.4667	24.9	19.6333	7.48	8.14	0.93	0.79	64.06	60.8433	23.01	26.12	12.71	12.8933	0.22	0.146667	69.7	68.8	21.19	21.2833	8.94	9.68667	0.17	0.226667
	2	77.1		13.9		8.13		0.86		59.98		27.22		12.66		0.14		67.98		22.71		9.16		0.14
	3	70.6		20.1		8.81		0.58		58.49		28.13		13.31		0.08		68.72		19.95		10.96		0.37
PBMCs; +anti-CD3/anti-CD28 antibodies, 10-7M 2-CdA	1	63.9	66.6333	21.5	21.4	12.3	10.0733	2.37	1.89333	57.93	57.98	28.22	27.62	13.72	14.2567	0.14	0.14	63.81	66.0167	25.38	23.7167	10.46	9.94	0.36	0.326667
	2	66.6		20.5		10.3		2.55		59.06		26.78		13.99		0.16		66.72		23.41		9.68		0.19
	3	69.4		22.2		7.62		0.76		56.95		27.86		15.06		0.12		67.52		22.36		9.68		0.43
PBMCs; +anti-CD3/anti-CD28 antibodies, 5x10-7M 2-CdA	1	68.2	67.7667	19.3	19.4667	10.4	10.9667	2.09	1.82333	59.48	58.1667	26.06	26.5567	14.32	15.18	0.14	0.0966667	58.96	58.5567	27.42	28.1233	13.11	12.86	0.51	0.46
	2	65.8		20.5		11		2.7		57.3		26.77		15.83		0.09		59.58		27.13		12.76		0.53
	3	69.3		18.6		11.5		0.68		57.72		26.84		15.39		0.06		57.13		29.82		12.71		0.34
CD4+ cells; +anti-CD3/anti-CD28 antibodies, -2-CdA	1	91.82	91.6933	2.79	2.73333	5.31	5.5	0.08	0.0733333	91.61	90.48	2.4	2.63	5.48	6.35667	0.52	0.533333	84.35	82.9733	6.45	7.71333	9.03	9.15667	0.17	0.16
	2	93.06		2.78		4.08		0.08		89.36		2.74		7.47		0.42		81.94		8.08		9.83		0.16
	3	90.2		2.63		7.11		0.06		90.47		2.75		6.12		0.66		82.63		8.61		8.61		0.15
CD4+ cells; +anti-CD3/anti-CD28 antibodies, 10-8M 2-CdA	1	89.43	89	3.79	3.35667	6.7	7.58333	0.08	0.06	90.93	90.6267	2.44	2.48667	6.21	6.36	0.42	0.523333	80.87	81.8267	9.11	8.93333	9.7	9.04333	0.32	0.2
	2	88.86		3.09		7.99		0.06		90.27		2.61		6.78		0.33		82.2		8.97		8.75		0.09
	3	88.71		3.19		8.06		0.04		90.68		2.41		6.09		0.82		82.41		8.72		8.68		0.19
CD4+ cells; +anti-CD3/anti-CD28 antibodies, 5x10-8M 2-CdA	1	87.91	88.2533	4.22	4.34	7.73	7.33	0.14	0.0733333	89.8	88.5667	2.95	3.26667	6.72	7.63333	0.54	0.536667	81.98	81.6967	8.83	8.15667	8.81	9.76667	0.38	0.38
	2	90.41		3.5		6		0.08		87.01		3.82		8.6		0.57		80.48		8.31		10.78		0.43
	3	86.44		5.3		8.26		0		88.89		3.03		7.58		0.5		82.63		7.33		9.71		0.33
CD4+ cells; +anti-CD3/anti-CD28 antibodies, 10-7M 2-CdA	1	88.07	83.61	3.15	5.81667	8.71	10.4233	0.08	0.153333	89.94	86.6233	2.19	2.75	7.34	9.94667	0.53	0.68	81.62	82.34	8.48	7.64	9.6	9.59	0.3	0.426667
	2	81.89		7.31		10.47		0.33		81.54		3.1		14.31		1.05		83.27		6.87		9.39		0.47
	3	80.87		6.99		12.09		0.05		88.39		2.96		8.19		0.46		82.13		7.57		9.78		0.51
CD4+ cells; +anti-CD3/anti-CD28 antibodies, 5x10-7M 2-CdA	1	92.03	90.6867	2.99	3.57	4.96	5.70333	0.02	0.0433333	88.08	88.1433	3.1	3.08333	8.24	8.09	0.58	0.68	79.55	81.8967	8.02	7.83667	12.14	9.96333	0.29	0.303333
	2	89.41		4.32		6.17		0.11		87.68		3.06		8.54		0.72		82.83		8.25		8.64		0.28
	3	90.62		3.4		5.98		0		88.67		3.09		7.49		0.74		83.31		7.24		9.11		0.34
CD8+ cells; +anti-CD3/anti-CD28 antibodies, -2-CdA	1	87.18	88.3133	5.23	4.78333	7.54	6.87333	0.06	0.0333333	81.9	80.67	5.3	5.39	11.96	13.2033	0.85	0.743333	58.44	60.0467	13.82	12.7033	27.23	26.6567	0.51	0.59
	2	87.76		5.3		6.92		0.02		78.7		5.77		14.77		0.76		61.7		10.85		26.66		0.79
	3	90		3.82		6.16		0.02		81.41		5.1		12.88		0.62		60		13.44		26.08		0.47
CD8+ cells; +anti-CD3/anti-CD28 antibodies, 10-8M 2-CdA	1	88.53	82.4133	4.86	6.52333	6.56	10.9567	0.05	0.106667	81.47	80.5867	6.55	6.62667	11.11	11.7933	0.87	0.996667	57.81	58.7667	12.59	14.43	28.81	26.12	0.78	0.676667
	2	82.42		7.19		10.31		0.08		79.76		6.71		12.5		1.03		58.27		15.28		26.04		0.41
	3	76.29		7.52		16		0.19		80.53		6.62		11.77		1.09		60.22		15.42		23.51		0.84
CD8+ cells; +anti-CD3/anti-CD28 antibodies, 5x10-8M 2-CdA	1	86.89	83.6033	5.68	6.86	7.36	9.48333	0.07	0.05	80.42	78.0633	7.42	8.03	11.39	13.2233	0.77	0.683333	58.42	58.0633	16.81	16.5533	24.63	25.0867	0.14	0.296667
	2	83.18		7.91		8.88		0.02		77.13		8.15		14.06		0.66		57.29		15.95		26.25		0.51
	3	80.74		6.99		12.21		0.06		76.64		8.52		14.22		0.62		58.48		16.9		24.38		0.24
CD8+ cells; +anti-CD3/anti-CD28 antibodies, 10-7M 2-CdA	1	83.73	83.7567	6.63	7.28333	9.57	8.92333	0.06	0.0266667	79.94	79.37	6.63	7.08	12.54	12.8133	0.89	0.733333	60.67	59.9233	15.31	16.81	23.69	23.0033	0.33	0.263333
	2	82.9		8.05		9.04		0		80.33		7.02		11.88		0.76		58.7		17.88		23.18		0.24
	3	84.64		7.17		8.16		0.02		77.84		7.59		14.02		0.55		60.4		17.24		22.14		0.22
CD8+ cells; +anti-CD3/anti-CD28 antibodies, 5x10-7M 2-CdA	1	76.5	82.9167	11.05	8.45	12.4	8.58667	0.06	0.0533333	79.08	78.8133	7.32	7.90667	12.56	12.4967	1.04	0.783333	57.65	59.39	18.36	17.4333	23.8	22.92	0.2	0.256667
	2	87.06		6.61		6.29		0.04		79.56		7.31		12.51		0.62		61.71		16.37		21.67		0.24
	3	85.19		7.69		7.07		0.06		77.8		9.09		12.42		0.69		58.81		17.57		23.29		0.33
24h
Condition	Tech. Replicate	Annexin low, PI low (in %)	Mean	Annexin high, PI low (in %)	Mean	Annexin high, PI high (in %)	Mean	Annexin low, PI high (in %)	Mean	Annexin low, PI low (in %)	Mean	Annexin high, PI low (in %)	Mean	Annexin high, PI high (in %)	Mean	Annexin low, PI high (in %)	Mean	Annexin low, PI low (in %)	Mean	Annexin high, PI low (in %)	Mean	Annexin high, PI high (in %)	Mean	Annexin low, PI high (in %)	Mean
PBMCs; +anti-CD3/anti-CD28 antibodies, -2-CdA	1	55.1	54.7333	34.5	34.9	9.31	9.62333	1.14	0.766667	52.26	55.3467	29.71	27.8867	17.82	16.59	0.21	0.176667	69.79	66.8267	17.31	19.65	11.97	12.8133	0.92	0.706667
	2	54.9		34		10.6		0.52		56.79		27.47		15.68		0.06		66.25		19.53		13.64		0.58
	3	54.2		36.2		8.96		0.64		56.99		26.48		16.27		0.26		64.44		22.11		12.83		0.62
PBMCs; +anti-CD3/anti-CD28 antibodies, 10-8M 2-CdA	1	57.2	58.4667	32.7	31.5667	9.47	9.46333	0.59	0.536667	47.69	50.0167	32.69	31.4133	19.38	18.41	0.24	0.163333	65	63.5367	20.69	21.1067	13.78	14.8433	0.53	0.513333
	2	58.6		31.5		9.59		0.37		53.79		28.68		17.42		0.11		64.05		20.49		14.76		0.69
	3	59.6		30.5		9.33		0.65		48.57		32.87		18.43		0.14		61.56		22.14		15.99		0.32
PBMCs; +anti-CD3/anti-CD28 antibodies, 5x10-8M 2-CdA	1	46.4	51.4333	44	39.4667	9.26	8.74667	0.36	0.376667	40.08	43.6367	34.7	34.2933	25.06	21.93	0.16	0.14	51.39	50.37	23.21	21.43	24.95	27.54	0.46	0.66
	2	54.2		37.5		7.77		0.53		45.25		33.56		21.05		0.14		50.85		22.43		26.28		0.43
	3	53.7		36.9		9.21		0.24		45.58		34.62		19.68		0.12		48.87		18.65		31.39		1.09
PBMCs; +anti-CD3/anti-CD28 antibodies, 10-7M 2-CdA	1	56.7	56.6667	32.1	32.1667	10.6	10.6667	0.53	0.483333	41.03	39.0167	36.39	37.7667	22.52	23.07	0.06	0.146667	47.53	46.88	17.96	18.4833	33.36	33.5233	1.15	1.11667
	2	59.9		30.3		9.5		0.31		38.34		38.44		23.06		0.16		46.09		18.54		34.47		0.91
	3	53.4		34.1		11.9		0.61		37.68		38.47		23.63		0.22		47.02		18.95		32.74		1.29
PBMCs; +anti-CD3/anti-CD28 antibodies, 5x10-7M 2-CdA	1	49.9	50.6	35.4	36.7667	13.9	12.0667	0.69	0.55	38.59	36.5567	36.32	36.35	24.93	26.91	0.16	0.186667	43.55	41.5633	16.04	19.3	39.45	38.2567	0.96	0.88
	2	52.3		35.3		12		0.43		33.08		37.1		29.67		0.16		41.47		19.8		37.84		0.89
	3	49.6		39.6		10.3		0.53		38		35.63		26.13		0.24		39.67		22.06		37.48		0.79
CD4+ cells; +anti-CD3/anti-CD28 antibodies, -2-CdA	1	86.54	89.2633	2.82	2.6	10.1	7.87333	0.54	0.263333	89.59	86.5233	3.74	4.22	6.56	9.13333	0.12	0.126667	82.04	83.1167	4.45	4.19333	13.2	12.3467	0.32	0.343333
	2	91.23		2.87		5.79		0.11		83.51		4.9		11.41		0.18		83.53		3.96		12.21		0.3
	3	90.02		2.11		7.73		0.14		86.47		4.02		9.43		0.08		83.78		4.17		11.63		0.41
CD4+ cells; +anti-CD3/anti-CD28 antibodies, 10-8M 2-CdA	1	89.78	89.8	2.68	2.51	7.37	7.44667	0.16	0.24	86.88	83.92	4.42	4.87	8.59	11.0867	0.11	0.12	80.56	79.71	4.82	4.71667	14.28	15.3233	0.33	0.25
	2	90.81		2.26		6.71		0.22		80.91		4.76		14.2		0.13		82.12		4.55		13.12		0.22
	3	88.81		2.59		8.26		0.34		83.97		5.43		10.47		0.12		76.45		4.78		18.57		0.2
CD4+ cells; +anti-CD3/anti-CD28 antibodies, 5x10-8M 2-CdA	1	86.18	84.6833	4.8	4.82333	8.78	10.29	0.24	0.203333	71.8	73.6367	12.12	10.6933	16.01	15.4967	0.07	0.173333	72.42	76.5867	5.96	5.76333	21.48	17.3733	0.14	0.273333
	2	81.84		5.45		12.48		0.23		73.26		10.18		16.45		0.1		78.15		5.79		15.79		0.27
	3	86.03		4.22		9.61		0.14		75.85		9.78		14.03		0.35		79.19		5.54		14.85		0.41
CD4+ cells; +anti-CD3/anti-CD28 antibodies, 10-7M 2-CdA	1	84.29	83.89	4.85	5.2	10.29	10.4833	0.56	0.423333	80.54	70.7133	6.85	9.84	12.44	19.17	0.17	0.276667	75.68	77.2433	5.02	5.23333	19	17.2533	0.3	0.273333
	2	84.94		5		9.86		0.2		70.61		8.84		20.29		0.26		78.54		5.26		15.98		0.22
	3	82.44		5.75		11.3		0.51		60.99		13.83		24.78		0.4		77.51		5.42		16.78		0.3
CD4+ cells; +anti-CD3/anti-CD28 antibodies, 5x10-7M 2-CdA	1	82.24	81.45	5.65	5.66667	11.99	12.7533	0.11	0.13	76.33	71.83	10.69	12.62	12.91	15.4033	0.07	0.146667	69.96	70.1767	7.5	8.27333	22.21	21.1767	0.33	0.373333
	2	80.5		5.74		13.6		0.17		74.52		11.23		14.19		0.06		68.48		8.8		22.26		0.46
	3	81.61		5.61		12.67		0.11		64.64		15.94		19.11		0.31		72.09		8.52		19.06		0.33
CD8+ cells; +anti-CD3/anti-CD28 antibodies, -2-CdA	1	82.88	84.6533	5.63	5.31667	11.4	9.92333	0.09	0.11	69	68.7433	11.79	11.7467	19.1	19.3667	0.1	0.143333	57.87	57.1133	6.92	6.80333	34.77	35.7067	0.45	0.376667
	2	85.14		5.04		9.67		0.16		61.41		14.44		23.95		0.2		57.06		7.06		35.5		0.38
	3	85.94		5.28		8.7		0.08		75.82		9.01		15.05		0.13		56.41		6.43		36.85		0.3
CD8+ cells; +anti-CD3/anti-CD28 antibodies, 10-8M 2-CdA	1	81.56	81.28	7.55	7.63667	10.82	10.9567	0.06	0.123333	71.5	70.6767	12.92	12.8733	15.45	16.34	0.12	0.106667	52.83	55.2233	5.36	8.78333	41.45	35.2967	0.36	0.696667
	2	82.62		7.34		9.83		0.21		69.98		12.58		17.32		0.12		57.5		11.3		30.02		1.18
	3	79.66		8.02		12.22		0.1		70.55		13.12		16.25		0.08		55.34		9.69		34.42		0.55
CD8+ cells; +anti-CD3/anti-CD28 antibodies, 5x10-8M 2-CdA	1	78.64	77.7067	9.76	9.89	11.56	12.35	0.04	0.0533333	66.03	64.76	14.65	14.25	19.28	20.7233	0.04	0.266667	52.19	52.0567	11.54	9.99333	36.11	36.6633	0.16	1.28667
	2	77.3		9.95		12.69		0.07		65.63		14.33		19.93		0.11		53.43		8.67		34.64		3.25
	3	77.18		9.96		12.8		0.05		62.62		13.77		22.96		0.65		50.55		9.77		39.24		0.45
CD8+ cells; +anti-CD3/anti-CD28 antibodies, 10-7M 2-CdA	1	74.22	73.2267	11.93	12.29	13.8	14.4267	0.05	0.06	63.79	61.3933	16.37	17.2333	19.76	21.23	0.08	0.143333	52.99	50.6033	9.52	6.30333	36.82	42.5167	0.67	0.576667
	2	74.93		12.24		12.74		0.09		59.31		18.79		21.71		0.19		49.84		3.37		46.29		0.5
	3	70.53		12.7		16.74		0.04		61.08		16.54		22.22		0.16		48.98		6.02		44.44		0.56
CD8+ cells; +anti-CD3/anti-CD28 antibodies, 5x10-7M 2-CdA	1	68.19	68.4467	14.86	14.4267	16.87	17.0433	0.08	0.0833333	56.08	52.5133	19.85	19.2867	23.96	28.0133	0.12	0.193333	46.08	45.95	6.16	7.73	45.94	44.6267	1.81	1.69
	2	69.02		14.9		16		0.08		47.09		19.76		32.89		0.26		46.24		9.08		44.16		0.52
	3	68.13		13.52		18.26		0.09		54.37		18.25		27.19		0.2		45.53		7.95		43.78		2.74
48h
Condition	Tech. Replicate	Annexin low, PI low (in %)	Mean	Annexin high, PI low (in %)	Mean	Annexin high, PI high (in %)	Mean	Annexin low, PI high (in %)	Mean	Annexin low, PI low (in %)	Mean	Annexin high, PI low (in %)	Mean	Annexin high, PI high (in %)	Mean	Annexin low, PI high (in %)	Mean	Annexin low, PI low (in %)	Mean	Annexin high, PI low (in %)	Mean	Annexin high, PI high (in %)	Mean	Annexin low, PI high (in %)	Mean
PBMCs; +anti-CD3/anti-CD28 antibodies, -2-CdA	1	42.1	38.0333	46.5	50.1	10.5	10.8333	0.88	1.00667	48.52	45.7267	24.85	24.58	26.54	29.58	0.09	0.113333	42.69	43.0133	31.51	31.4	25.64	25.4167	0.16	0.176667
	2	34.4		54.3		10.1		1.16		49.08		23.85		26.97		0.1		43.28		27.99		28.54		0.2
	3	37.6		49.5		11.9		0.98		39.58		25.04		35.23		0.15		43.07		34.7		22.07		0.17
PBMCs; +anti-CD3/anti-CD28 antibodies, 10-8M 2-CdA	1	31.3	31.8667	56	55.6333	11.6	11.4667	1.09	1.05333	40.4	38.6233	27.13	26.5167	32.4	34.7433	0.06	0.113333	28.84	32.6067	31.33	34.19	39.7	33.0667	0.13	0.14
	2	33.8		52.9		12.1		1.21		35.94		27.85		36.1		0.1		39.33		30.96		29.52		0.19
	3	30.5		58		10.7		0.86		39.53		24.57		35.73		0.18		29.65		40.28		29.98		0.1
PBMCs; +anti-CD3/anti-CD28 antibodies, 5x10-8M 2-CdA	1	37.4	37.8	38.8	37.4333	22.2	23.2667	1.5	1.50667	29.7	30.0833	26.48	28.25	43.64	41.51	0.18	0.16	24.39	22.83	34.25	33.0467	41.06	43.7967	0.29	0.32
	2	40.2		34.4		24.3		1.13		29.53		29.07		41.18		0.22		23.14		31.5		45		0.36
	3	35.8		39.1		23.3		1.89		31.02		29.2		39.71		0.08		20.96		33.39		45.33		0.31
PBMCs; +anti-CD3/anti-CD28 antibodies, 10-7M 2-CdA	1	28.5	29.7333	43.6	44.5	26.7	24.4333	1.2	1.34	28.53	27.0033	22.02	22.9067	49.28	49.8767	0.17	0.216667	18.13	18.2733	30	31.33	51.63	50.2067	0.24	0.19
	2	32.7		40.9		24.7		1.7		25.43		22.39		51.94		0.24		19.27		34.33		46.21		0.19
	3	28		49		21.9		1.12		27.05		24.31		48.41		0.24		17.42		29.66		52.78		0.14
PBMCs; +anti-CD3/anti-CD28 antibodies, 5x10-7M 2-CdA	1	24.9	23.8333	39.5	40.7667	34.6	34.2667	0.94	1.11	20.55	20.7067	25.23	25.1	54.17	54.0533	0.06	0.143333	14.51	12.84	32.49	28.0933	52.98	58.8867	0.02	0.183333
	2	21.1		46.5		30.7		1.65		20.08		27.26		52.41		0.26		11.2		26.54		62.03		0.24
	3	25.5		36.3		37.5		0.74		21.49		22.81		55.58		0.11		12.81		25.25		61.65		0.29
CD4+ cells; +anti-CD3/anti-CD28 antibodies, -2-CdA	1	89.11	89.6733	2.16	2.50667	8.57	7.69667	0.16	0.123333	88.68	88.5967	1.99	1.63667	9.27	9.71333	0.06	0.06	63.94	69.36	15.34	12.0433	20.68	18.5133	0.05	0.0866667
	2	89.82		2.68		7.38		0.12		87.6		1.6		10.73		0.08		71.33		10.52		18		0.16
	3	90.09		2.68		7.14		0.09		89.51		1.32		9.14		0.04		72.81		10.27		16.86		0.05
CD4+ cells; +anti-CD3/anti-CD28 antibodies, 10-8M 2-CdA	1	74.45	74.93	8.47	7.80667	17	17.1133	0.08	0.153333	79.85	79.08	3.69	3.83333	16.33	16.93	0.14	0.156667	68.23	68.01	13.24	12.99	18.34	18.8333	0.18	0.17
	2	77.66		7		15.18		0.17		78.95		3.72		17.22		0.11		68.76		12.1		19		0.15
	3	72.68		7.95		19.16		0.21		78.44		4.09		17.24		0.22		67.04		13.63		19.16		0.18
CD4+ cells; +anti-CD3/anti-CD28 antibodies, 5x10-8M 2-CdA	1	33.62	42.9767	18.2	15.5533	47.78	41.2067	0.39	0.26	62.77	62.22	5.8	5.64	31.16	31.9967	0.28	0.146667	54.06	52.9467	16.28	15.4267	29.48	31.4733	0.18	0.153333
	2	52.09		12.93		34.87		0.11		61.02		5.74		33.16		0.08		55.08		14.94		29.74		0.24
	3	43.22		15.53		40.97		0.28		62.87		5.38		31.67		0.08		49.7		15.06		35.2		0.04
CD4+ cells; +anti-CD3/anti-CD28 antibodies, 10-7M 2-CdA	1	33.81	32.0667	16.21	15.8167	49.78	51.8567	0.2	0.263333	59.47	58.3	6.96	6.54	33.44	35.0667	0.12	0.0866667	42.4	43.37	12.88	14.4667	44.64	42.0533	0.08	0.11
	2	30.38		16.75		52.57		0.31		57.45		6.26		36.19		0.1		41.36		14.44		44.18		0.02
	3	32.01		14.49		53.22		0.28		57.98		6.4		35.57		0.04		46.35		16.08		37.34		0.23
CD4+ cells; +anti-CD3/anti-CD28 antibodies, 5x10-7M 2-CdA	1	32.79	30.9767	12.49	11.4967	54.47	57.3233	0.25	0.2	42.59	40.6767	8.72	7.85	48.57	51.2967	0.12	0.176667	25.13	25.5833	16.39	15.6067	58.28	58.61	0.2	0.2
	2	30.59		11.23		57.86		0.31		38.93		7.93		52.99		0.16		26.7		15.02		57.96		0.32
	3	29.55		10.77		59.64		0.04		40.51		6.9		52.33		0.25		24.92		15.41		59.59		0.08
CD8+ cells; +anti-CD3/anti-CD28 antibodies, -2-CdA	1	71.65	68.32	6.18	7.76	21.74	23.5333	0.43	0.393333	70.38	71.3533	5.49	4.87333	24.04	23.6867	0.09	0.0866667	42.24	43.1533	14.63	13.0267	43	43.7133	0.12	0.1
	2	66.35		7.81		25.38		0.47		70.46		4.47		24.96		0.11		41.78		11.91		46.24		0.07
	3	66.96		9.29		23.48		0.28		73.22		4.66		22.06		0.06		45.44		12.54		41.9		0.11
CD8+ cells; +anti-CD3/anti-CD28 antibodies, 10-8M 2-CdA	1	55.34	62.2633	8.63	8.11333	35.78	29.4267	0.25	0.19	60.31	59.18	8.24	8.76667	31.32	31.9333	0.13	0.116667	33.54	36.8767	14.55	16.1967	51.89	46.8667	0.02	0.06
	2	66.78		8.09		25.02		0.1		58.61		9.17		32.14		0.08		39.22		18.29		42.39		0.1
	3	64.67		7.62		27.48		0.22		58.62		8.89		32.34		0.14		37.87		15.75		46.32		0.06
CD8+ cells; +anti-CD3/anti-CD28 antibodies, 5x10-8M 2-CdA	1	40.06	38.7733	9.07	10.2667	50.7	50.65	0.17	0.306667	41.3	41.6333	12.26	11.48	46.15	46.7	0.29	0.186667	19.26	20.75	16.53	16.5467	64.08	62.5967	0.13	0.103333
	2	44.05		9.64		46.27		0.04		42.35		11.41		46.16		0.08		21.47		17.18		61.27		0.07
	3	32.21		12.09		54.98		0.71		41.25		10.77		47.79		0.19		21.52		15.93		62.44		0.11
CD8+ cells; +anti-CD3/anti-CD28 antibodies, 10-7M 2-CdA	1	32.07	32.27	10.44	11.59	57.27	55.9033	0.22	0.236667	35.2	34.1633	11.57	11.9567	53.03	53.75	0.2	0.13	18.74	17.58	14.93	13.9367	66.19	68.34	0.13	0.143333
	2	34.04		12.18		53.63		0.15		32.92		11.7		55.29		0.09		15.04		13		71.85		0.12
	3	30.7		12.15		56.81		0.34		34.37		12.6		52.93		0.1		18.96		13.88		66.98		0.18
CD8+ cells; +anti-CD3/anti-CD28 antibodies, 5x10-7M 2-CdA	1	21.14	20.03	9.41	9.54	69.07	70.1667	0.38	0.266667	20.54	20.8633	11.19	11.1633	67.89	67.7533	0.39	0.223333	8.18	7.35667	11.86	11.23	79.83	81.32	0.14	0.0966667
	2	19.67		9.61		70.61		0.12		20.31		10.88		68.67		0.14		7.57		12.01		80.36		0.06
	3	19.28		9.6		70.82		0.3		21.74		11.42		66.7		0.14		6.32		9.82		83.77		0.09
72h
Condition	Tech. Replicate	Annexin low, PI low (in %)	Mean	Annexin high, PI low (in %)	Mean	Annexin high, PI high (in %)	Mean	Annexin low, PI high (in %)	Mean	Annexin low, PI low (in %)	Mean	Annexin high, PI low (in %)	Mean	Annexin high, PI high (in %)	Mean	Annexin low, PI high (in %)	Mean	Annexin low, PI low (in %)	Mean	Annexin high, PI low (in %)	Mean	Annexin high, PI high (in %)	Mean	Annexin low, PI high (in %)	Mean
PBMCs; +anti-CD3/anti-CD28 antibodies, -2-CdA	1	61.1	55.8667	18.6	22.4667	12.5	13.8	7.78	7.85667	48.02	43.4	26.37	29.3667	25.01	26.7467	0.6	0.483333	41.33	37.4867	29.41	31.5833	28.89	30.4967	0.37	0.433333
	2	58.3		19.7		12.9		9.07		40.84		29.33		29.45		0.37		36.29		31.74		31.51		0.46
	3	48.2		29.1		16		6.72		41.34		32.4		25.78		0.48		34.84		33.6		31.09		0.47
PBMCs; +anti-CD3/anti-CD28 antibodies, 10-8M 2-CdA	1	50.3	47.6333	27.9	31.1	13.5	14.6333	8.23	6.62	29.64	32.9133	33.37	33.1067	36.47	33.5567	0.52	0.42	32.05	30.53	25.45	29.42	42.11	39.6633	0.39	0.383333
	2	44		36.8		13.9		5.38		34.58		33.08		32.11		0.22		30.21		29.08		40.25		0.46
	3	48.6		28.6		16.5		6.25		34.52		32.87		32.09		0.52		29.33		33.73		36.63		0.3
PBMCs; +anti-CD3/anti-CD28 antibodies, 5x10-8M 2-CdA	1	18.5	21.7	52.1	50.5	26.8	24.5667	2.66	3.25333	12.56	15.02	25.37	29.3367	61.86	55.4767	0.21	0.166667	9.04	13.34	29.06	30.8867	61.75	55.6367	0.16	0.14
	2	22.4		52.4		21.4		3.84		18.05		32.81		49.02		0.12		16.2		30.48		53.24		0.08
	3	24.2		47		25.5		3.26		14.45		29.83		55.55		0.17		14.78		33.12		51.92		0.18
PBMCs; +anti-CD3/anti-CD28 antibodies, 10-7M 2-CdA	1	21.8	19.3	35.1	40.7667	38.7	36.4667	4.35	3.45	14.42	12.7433	28.43	33.1033	57.08	54.0767	0.08	0.0766667	9.02	8.86	28.57	32.6233	62.3	58.3567	0.1	0.153333
	2	17		42.4		37.3		3.29		12.47		31.4		56.05		0.07		8.52		35.85		55.48		0.14
	3	19.1		44.8		33.4		2.71		11.34		39.48		49.1		0.08		9.04		33.45		57.29		0.22
PBMCs; +anti-CD3/anti-CD28 antibodies, 5x10-7M 2-CdA	1	14.3	12.0667	29.9	30.9	51.8	53.7333	4.02	3.31	9.71	8.92	25.07	28.21	65.14	62.77	0.09	0.103333	4.11	4.22667	27.87	26.6867	67.91	68.91	0.11	0.18
	2	11.2		32.9		53.4		2.5		8.17		30.95		60.75		0.13		4.19		24.41		71.19		0.22
	3	10.7		29.9		56		3.41		8.88		28.61		62.42		0.09		4.38		27.78		67.63		0.21
CD4+ cells; +anti-CD3/anti-CD28 antibodies, -2-CdA	1	87.69	86.39	2.33	2.45	9.82	10.9967	0.16	0.163333	76.13	81.7067	6.94	4.13667	16.88	14.1033	0.05	0.0566667	64.36	67.6933	10.81	10.93	24.6	21.1433	0.23	0.233333
	2	86.78		2.37		10.75		0.1		84.81		2.82		12.29		0.08		70.02		10.74		19.01		0.23
	3	84.7		2.65		12.42		0.23		84.18		2.65		13.14		0.04		68.7		11.24		19.82		0.24
CD4+ cells; +anti-CD3/anti-CD28 antibodies, 10-8M 2-CdA	1	46.87	46.7567	11.18	10.9133	41.4	41.9967	0.55	0.33	56.79	60.1833	6.45	5.91333	36.51	33.76	0.24	0.14	51.16	53.28	13.6	12.1167	34.98	34.33	0.27	0.28
	2	46.43		11.82		41.5		0.24		61.8		6.03		32.11		0.06		51.32		10.95		37.41		0.32
	3	46.97		9.74		43.09		0.2		61.96		5.26		32.66		0.12		57.36		11.8		30.6		0.25
CD4+ cells; +anti-CD3/anti-CD28 antibodies, 5x10-8M 2-CdA	1	14.75	13.6567	13.52	11.9767	71.07	73.9267	0.66	0.436667	36.39	36.8767	6.09	6.03333	57.42	57.0067	0.1	0.0833333	24.43	30.3233	12.89	12.45	62.41	56.9467	0.26	0.28
	2	13.8		11.83		73.96		0.4		36.52		5.55		57.88		0.05		32.14		12.51		55.04		0.31
	3	12.42		10.58		76.75		0.25		37.72		6.46		55.72		0.1		34.4		11.95		53.39		0.27
CD4+ cells; +anti-CD3/anti-CD28 antibodies, 10-7M 2-CdA	1	8.88	9.89	9.34	9.27	81.1	80.3833	0.68	0.46	28.97	27.36	5.64	5.43333	65.19	67.0867	0.19	0.12	27.07	23.9733	13.33	12.8133	59.31	63.0233	0.3	0.19
	2	11.28		10.06		78.3		0.37		28.29		5.51		66.12		0.08		22.65		13.18		64.05		0.12
	3	9.51		8.41		81.75		0.33		24.82		5.15		69.95		0.09		22.2		11.93		65.71		0.15
CD4+ cells; +anti-CD3/anti-CD28 antibodies, 5x10-7M 2-CdA	1	5.74	5.69667	6.44	6.65	87.51	87.2633	0.3	0.39	12.01	10.8167	4.44	4.47333	83.44	84.61	0.1	0.1	7.15	6.72333	11.12	10.3633	81.54	82.7567	0.2	0.16
	2	5.62		7.58		86.49		0.32		11.49		4.75		83.67		0.1		6.82		9.01		84.07		0.1
	3	5.73		5.93		87.79		0.55		8.95		4.23		86.72		0.1		6.2		10.96		82.66		0.18
CD8+ cells; +anti-CD3/anti-CD28 antibodies, -2-CdA	1	37.33	52.3667	5.93	8.55667	55.81	38.2567	0.93	0.826667	63.04	61.2333	7.08	6.72667	29.75	31.9333	0.14	0.11	32.65	33.85	10	10.5433	57.2	55.5167	0.15	0.0866667
	2	61.5		11.79		25.88		0.84		59.02		6.85		34.04		0.09		38.06		11.04		50.82		0.07
	3	58.27		7.95		33.08		0.71		61.64		6.25		32.01		0.1		30.84		10.59		58.53		0.04
CD8+ cells; +anti-CD3/anti-CD28 antibodies, 10-8M 2-CdA	1	30.82	25.81	9.24	7.14	59.39	66.4333	0.55	0.613333	37.88	40.84	10.7	12.3433	51.31	46.7333	0.11	0.08	23.95	27.21	10.34	12.55	65.63	60.12	0.08	0.12
	2	34.65		7.5		56.99		0.85		43.79		15.22		40.93		0.06		27.52		13.56		58.78		0.14
	3	11.96		4.68		82.92		0.44		40.85		11.11		47.96		0.07		30.16		13.75		55.95		0.14
CD8+ cells; +anti-CD3/anti-CD28 antibodies, 5x10-8M 2-CdA	1	30.2	19.14	8.02	6.50667	61.03	73.7267	0.75	0.626667	19.53	20.0667	9.05	8.00333	71.25	71.7533	0.17	0.18	11.71	11.7367	11.18	10.72	76.89	77.3467	0.21	0.19
	2	11.33		5.57		82.53		0.57		21.61		7.67		70.49		0.24		12.46		10.12		77.16		0.26
	3	15.89		5.93		77.62		0.56		19.06		7.29		73.52		0.13		11.04		10.86		77.99		0.1
CD8+ cells; +anti-CD3/anti-CD28 antibodies, 10-7M 2-CdA	1	9.15	10.1567	4.21	4.74667	85.79	84.5433	0.85	0.553333	15.89	15.1733	6.32	6.43	77.78	78.3633	0.02	0.04	7.02	7.56333	8.54	9.34	84.43	83.02	0.02	0.08
	2	10.55		4.83		84.26		0.36		15.04		6.88		78.05		0.04		8.18		9.66		82.1		0.06
	3	10.77		5.2		83.58		0.45		14.59		6.09		79.26		0.06		7.49		9.82		82.53		0.16
CD8+ cells; +anti-CD3/anti-CD28 antibodies, 5x10-7M 2-CdA	1	4.37	4.74667	3.6	3.11	91.48	91.5667	0.56	0.58	5.34	6.88	5.18	5.05333	89.32	87.92	0.16	0.146667	2.66	2.52333	7.15	7.20667	90.08	90.16	0.12	0.12
	2	4.57		2.62		92.16		0.65		10.75		5.16		84.01		0.08		2.29		7.01		90.65		0.06
	3	5.3		3.11		91.06		0.53		4.55		4.82		90.43		0.2		2.62		7.46		89.75		0.18

## Sheet: Long-term exp. - Prolif. (1)
Long-term exp. - Prolif. (1)
Stimulation with anti-CD3/anti-anti-CD28 antibodies			Experiment 17			Experiment 18			Experiment 19			Experiment 20			Experiment 21
Condition	Tech. Replicate	Raw data	Mean	SI	Raw data	Mean	SI	Raw data	Mean	SI	Raw data	Mean	SI	Raw data	Mean	SI
Day 9
PBMCs; -anti-CD3/anti-CD28 antibodies, -2-CdA	1	624	768.333		1174	1075.83		447	660.333		563	508		324	371.333
	2	681			1026			866			491			330
	3	837			1739			751			525			414
	4	672			892			575			452			458
	5	973			886			672			606			273
	6	823			738			651			411			429
PBMCs; +anti-CD3/anti-CD28 antibodies, -2-CdA	1	182724	179022	233	309540	314046	291.91	225232	232500	352.095	262189	280672	552.504	259514	262081	705.784
	2	165373			328716			298488			281650			273046
	3	190823			297203			284122			280510			252877
	4	179298			334311			178732			288764			255591
	5	179251			308842			208447			277972			262344
	6	176660			305665			199978			292948			269114
PBMCs; +anti-CD3/anti-CD28 antibodies, 10-8M 2-CdA	1	241428	232130	302.122	325162	328696	305.527	107515	200794	304.08	243212	250916	493.929	274545	266208	716.897
	2	243673			329609			253857			240100			269729
	3	230830			312281			166033			240650			253246
	4	238071			329992			200209			262580			276559
	5	232222			332354			286337			260397			264326
	6	206558			342777			190812			258556			258841
PBMCs; +anti-CD3/anti-CD28 antibodies, 5x10-8M 2-CdA	1	182954	187576	244.133	376920	326007	303.028	138506	248831	376.826	232911	267138	525.862	245387	230504	620.746
	2	218518			323421			292960			283619			199731
	3	193477			300033			275296			280222			235832
	4	168351			336061			297127			250719			246683
	5	190820			315907			291238			268512			233975
	6	171335			303701			197857			286844			221415
PBMCs; +anti-CD3/anti-CD28 antibodies, 10-7M 2-CdA	1	253337	244738	318.531	334780	355530	330.469	137073	207531	314.282	263010	253274	498.571	233898	237913	640.699
	2	244663			386768			282274			233225			246064
	3	243158			359399			247786			258860			243966
	4	252968			347133			268673			246661			230879
	5	230705			357602			140210			252341			239600
	6	243599			347498			169169			265548			233070
PBMCs; +anti-CD3/anti-CD28 antibodies, 5x10-7M 2-CdA	1	159644	162339	211.287	283330	279399	259.705	203928	166711	252.465	153225	150199	295.667	218813	225299	606.73
	2	175844			307799			179414			155554			235008
	3	171813			276555			169641			150664			220954
	4	147037			287556			111021			143547			232016
	5	169584			258510			162399			143391			225694
	6	150111			262645			173862			154811			219309
Day 16
PBMCs; -anti-CD3/anti-CD28 antibodies, -2-CdA	1	4357	3925		201	288.167		740	752.167		456	472.5		561	634.667
	2	4644			261			698			497			584
	3	4613			220			749			514			674
	4	3668			290			936			561			617
	5	3423			436			725			430			541
	6	2845			321			665			377			831
PBMCs; +anti-CD3/anti-CD28 antibodies, -2-CdA	1	296981	302068	76.9599				205557	191767	254.952	177599	205012	433.889	302553	290166	457.194
	2	323769						168608			191474			288533
	3	296323						257377			212112			272702
	4	300370						170869			233755			286729
	5	300332						174110			227734			291559
	6	294630						174079			187400			298918
PBMCs; +anti-CD3/anti-CD28 antibodies, 10-8M 2-CdA	1	321108	327038	83.3218	21150	25354.5	87.9855	171730	232444	309.032	116774	131281	277.843	236540	257770	406.151
	2	319125			24392			242836			149966			267076
	3	321543			33444			261483			130163			249336
	4	342501			17370			265226			138846			272889
	5	339831			25268			253518			124212			272866
	6	318120			30503			199868			127723			247916
PBMCs; +anti-CD3/anti-CD28 antibodies, 5x10-8M 2-CdA	1	310645	310802	79.1854	23143	32985.8	114.468	196576	245846	326.851	87935	101905	215.673	228977	249230	392.695
	2	304536			17406			248063			108135			253149
	3	305865			71632			274442			125656			234476
	4	312074			25249			262361			115501			269729
	5	326259			29310			277482			99185			258047
	6	305436			31175			216154			75020			251003
PBMCs; +anti-CD3/anti-CD28 antibodies, 10-7M 2-CdA	1	273633	304787	77.6527	68633	78160.7	271.234	212613	252688	335.946	177756	174189	368.653	234959	246168	387.87
	2	314828			94642			228490			180008			233623
	3	312705			83414			275254			160398			237003
	4	297769			67873			283551			193327			237089
	5	321153			78913			262618			172669			259151
	6	308632			75489			253599			160974			275183
PBMCs; +anti-CD3/anti-CD28 antibodies, 5x10-7M 2-CdA	1	219159	279399	71.1845	118699	166711	578.522	165718	171878	228.51	132960	133454	282.441	283848	273353	430.704
	2	232303			127806			169634			133055			279227
	3	220843			116536			182086			137267			267284
	4	221480			118458			169229			147100			270353
	5				123250			189335			132306			286333
	6	227620			128847			155265			118033			253074
Day 23
PBMCs; -anti-CD3/anti-CD28 antibodies, -2-CdA	1	630	791.5		601	628.833		658	658.5		354	443		598	672
	2	711			604			803			484			691
	3	822			649			776			631			684
	4	958			746			603			509			844
	5	702			545			561			331			640
	6	926			628			550			349			575
PBMCs; +anti-CD3/anti-CD28 antibodies, -2-CdA	1	197525	188034	237.566	201853	207923	330.649	74130	65250.3	99.0893	62044	58667	132.431	218091	198113	294.811
	2	189856			206529			76606			61920			208477
	3	193957			202511			42935			65958			187974
	4	180968			203046			62386			52909			177585
	5	182422			218964			71114			59693			185233
	6	183473			214634			64331			49478			211319
PBMCs; +anti-CD3/anti-CD28 antibodies, 10-8M 2-CdA	1	116359	132088	166.884	222974	227012	361.006	66796	60446	91.7935	47720	47395	106.986	231104	213726	318.045
	2	153887			231417			71932			56278			225796
	3	122029			228346			27114			56103			205116
	4	148439			224109			66994			41346			213928
	5	137047			227554			67035			46629			190204
	6	114769			227675			62805			36294			216210
PBMCs; +anti-CD3/anti-CD28 antibodies, 5x10-8M 2-CdA	1	161165	190064	240.132	161051	168970	268.703	66534	71886.5	109.167	72825	70732.2	159.666	204884	219352	326.417
	2	214850			174751			73020			69893			227043
	3	192347			166837			66100			69257			216361
	4	193075			160073			79922			70369			224540
	5	183499			175592			67677			72605			225760
	6	195451			175514			78066			69444			217526
PBMCs; +anti-CD3/anti-CD28 antibodies, 10-7M 2-CdA	1	209051	202980	256.449	180073	192545	306.194	45477	39750.2	60.3647	77551	73905	166.828	220090	197601	294.049
	2	210561			197245			28770			76702			200885
	3	211258			197062			29153			72791			202730
	4	204512			182980			43639			71021			223265
	5	183539			195295			43223			73225			189829
	6	198956			202615			48239			72140			148805
PBMCs; +anti-CD3/anti-CD28 antibodies, 5x10-7M 2-CdA	1				156381	171878	273.328	60474	58065	88.1777	63199	61975.3	139.899	266719	199592	297.013
	2				159577			57890			64635			206017
	3				156917			56911			58548			166973
	4				161988			52550			61557			170840
	5				149448			59459			60812			217410
	6				159172			61106			63101			169596
Day 30
PBMCs; -anti-CD3/anti-CD28 antibodies, -2-CdA	1	1974	2077.33		641	671.167		654	594.667		466	476.167		421	401.667
	2	2108			634			853			491			395
	3	2548			725			591			553			455
	4	1710			645			522			526			395
	5	2246			726			423			430			414
	6	1878			656			525			391			330
PBMCs; +anti-CD3/anti-CD28 antibodies, -2-CdA	1	243080	216766	104.348	199119	208659	310.89	164788	196712	330.794	100223	121660	255.498	208317	193717	482.283
	2	229512			202671			233043			115110			203007
	3	220589			213306			203774			109019			185962
	4	205580			204137			221981			191361			183315
	5	200312			217168			209593			129228			189955
	6	201523			215553			147093			85017			191745
PBMCs; +anti-CD3/anti-CD28 antibodies, 10-8M 2-CdA	1	120283	116425	56.0456	121918	150051	223.568	160160	174884	294.088	65620	121871	255.943	253346	230056	572.755
	2	126763			179770			192174			110475			216167
	3	102488			144440			169523			105027			230912
	4	111270			155567			223860			123409			206346
	5	130175			160664			182516			154088			229344
	6	107573			137948			121073			172609			244224
PBMCs; +anti-CD3/anti-CD28 antibodies, 5x10-8M 2-CdA	1	226474	224229	107.941	117217	154305	229.905	162714	161600	271.749	204050	204829	430.162	246338	238255	593.167
	2	233173			169632			155826			207746			244477
	3	207250			174575			185445			197096			238445
	4	229825			152661			168554			192588			229135
	5	229776			177499			133925			201586			231551
	6	218878			134245			163136			225906			239586
PBMCs; +anti-CD3/anti-CD28 antibodies, 10-7M 2-CdA	1	244153	223049	107.373	190333	201596	300.367	158899	166417	279.849	127784	163925	344.26	233622	252602	628.886
	2	225003			214511			159970			175403			249313
	3	232355			194165			153215			192747			246539
	4	223081			212320			149651			147055			247803
	5	218373			203712			195144			155084			279629
	6	195327			194535			181624			185477			258709
PBMCs; +anti-CD3/anti-CD28 antibodies, 5x10-7M 2-CdA	1				111242	117730	175.411	152316	153711	258.483	164287	165811	348.221	230332	269708	671.472
	2				118952			143773			170094			275953
	3				121369			150567			166376			274591
	4				119356			161205			153520			266557
	5							158703			161688			289210
	6							155703			178901			281605
Day 44
PBMCs; -anti-CD3/anti-CD28 antibodies, -2-CdA	1	1780	1837.17		462	466.6		366	401.833		460	711		446	482.5
	2	1766			441			388			1697			524
	3	1811			467			380			609			450
	4	1871			473			442			570			491
	5	2281			490			437			509			480
	6	1514						398			421			504
PBMCs; +anti-CD3/anti-CD28 antibodies, -2-CdA	1	129613	156013	84.9203	58428	49903.5	106.951	200345	240996	599.74	164601	160362	225.544	227880	200072	414.658
	2	161109			57603			264404			169543			209922
	3	170770			58542			232530			165850			217367
	4	173041			45668			234514			155283			188093
	5	154309			39742			260022			157908			183332
	6	147234			39438			254159			148986			173841
PBMCs; +anti-CD3/anti-CD28 antibodies, 10-8M 2-CdA	1				92230	93019.4	199.356	223035	236980	589.746	146479	135230	190.197	171239	172587	357.694
	2				100883			232564			142160			169385
	3				83654			229705			143244			164477
	4				89327			233573			123899			174766
	5				99003			248720			118471			178687
	6							254281			137127			176970
PBMCs; +anti-CD3/anti-CD28 antibodies, 5x10-8M 2-CdA	1	174872	187435	102.024	125147	134873	289.056	200103	215014	535.083	176755	168964	237.643	194727	209562	434.326
	2	189059			136663			205568			174447			223707
	3	189041			143841			202821			156251			189538
	4	194201			144444			214191			156275			225492
	5	191408			133396			225573			175196			219417
	6	186027			125749			241828			174859			204492
PBMCs; +anti-CD3/anti-CD28 antibodies, 10-7M 2-CdA	1	173346	183508	99.8861	116880	102615	219.921	187975	203513	506.462	169107	164331	231.126	213459	218290	452.415
	2	186697			88593			203676			169184			230876
	3	191688			105732			209138			167876			215836
	4	186604			102977			188170			167708			217480
	5	186303			110556			217187			167766			218650
	6	176407			90954			214933			144344			213440
PBMCs; +anti-CD3/anti-CD28 antibodies, 5x10-7M 2-CdA	1				144577	138805	297.482	202069	199303	495.985	119965	125694	176.785	167892	184166	381.691
	2				136985			196787			124401			199985
	3				134854			184251			130504			178489
	4							182718			113381			200588
	5							208545			137364			176450
	6							221449			128548			181590
Day 58
PBMCs; -anti-CD3/anti-CD28 antibodies, -2-CdA	1	448	691.4		569	625.667		432	396.5		265	271		425	494.083
	2	824			661			363			299			418
	3	809			647			382			276			453
	4	622						412			246			505
	5	754						392			270			530
	6							398			270			500
	7													481
	8													515
	9													513
	10													547
	11													518
	12													524
PBMCs; +anti-CD3/anti-CD28 antibodies, -2-CdA	1	148828	144289	208.691	163057	175325	280.221	173923	169406	427.255	40536	43717.3	161.319	236919	239132	483.991
	2	158505			189566			172075			61730			236254
	3	152966			177734			180357			48904			236174
	4	144231			170944			176209			37634			257243
	5	136018						151291			38406			261258
	6	125185						162584			35094			227375
	7													219682
	8													254892
	9													229504
	10													228244
	11													208844
	12													273192
PBMCs; +anti-CD3/anti-CD28 antibodies, 10-8M 2-CdA	1	189664	194629	281.499				129265	126657	319.437	53933	45670.5	168.526	239715	264063	534.45
	2	203890						122153			48479			275382
	3	184791						141609			45405			262957
	4	206430						116784			37859			266213
	5	188882						138341			48025			262708
	6	194115						111788			40322			253562
	7													287734
	8													277179
	9													263617
	10													235281
	11													284709
	12													259699
PBMCs; +anti-CD3/anti-CD28 antibodies, 5x10-8M 2-CdA	1	198566	194450	281.241	137039	158100	252.691	100558	91803.2	231.534	72387	69425.5	256.183	260543	263158	532.619
	2	215337			167056			66876			75024			280256
	3	184965			173787			95612			71958			221949
	4	201757			164819			99832			51717			267453
	5	196193			154813			70012			73105			264327
	6	169881			151088			117929			72362			232011
	7													270868
	8													279525
	9													232388
	10													296731
	11													277016
	12													274831
PBMCs; +anti-CD3/anti-CD28 antibodies, 10-7M 2-CdA	1	166905	176758	255.652	186894	172227	275.269	139247	142541	359.499	96769	94363.2	348.204	277562	299866	606.914
	2	178999			180676			144810			96983			310916
	3	181395			182670			147409			91167			303675
	4	180552			162598			140029			101211			295783
	5	182766			169427			154076			91287			304246
	6	169928			151096			129676			88762			293790
	7													301976
	8													275075
	9													295745
	10													298525
	11													319438
	12													321665
PBMCs; +anti-CD3/anti-CD28 antibodies, 5x10-7M 2-CdA	1							125664	130206	328.388	77440	75772.7	279.604	244567	242934	491.687
	2							130500			77599			271986
	3							130091			79744			220202
	4							122982			64301			243028
	5							130076			71422			242759
	6							141923			84130			235064

## Sheet: Long-term exp- - Prolif. (2)
Long-term exp. - Prolif. (2)
Stimulation with PHA			Experiment 22			Experiment 23			Experiment 24			Experiment 25
Condition	Tech. Replicate	Raw data	Mean	SI	Raw data	Mean	SI	Raw data	Mean	SI	Raw data	Mean	SI
Day 9
PBMCs; -PHA, -2-CdA	1	12277.4	13411.1		2754.12	3156.12		12975.1	20973.8		1112.84	1290.67
	2	15121			2252.18			17555.7			2732.34
	3	14989.7			4247.16			27608			1055.47
	4	12730.4			1549.08			23701.8			1163
	5	13422.9			4087.36			25446.5			3676.61
	6	13301.7			4133.96			17639.9			1293.04
	7	12450.7			2266.44			15853.7			956.79
	8	15094			3181.33			23262.4			1236.83
	9	15847.9			2202.54			30200.9			1029.37
	10	11840.4			3318.65			14932.1			817.675
	11	13451.7			4249.18			17295.3			920.743
	12	14402.3			3302.46			32184.8			1076.1
	13	10727.5			1562.19			25947.6			808.821
	14	11811.2			3556.33			19759.8			702.379
	15	13697			4678.82			10242.8			778.048
PBMCs; +PHA, -2-CdA	1	229583	257027	19.1653	98153.3	113642	36.0068	38306.5	23757.7	1.13273	112008	107571	83.3452
	2	274620			109037			15997.5			134395
	3	272402			124609			13953.8			134048
	4	197625			52651			34581.8			55198.1
	5	140536			139355			17505.5			121707
	6	281883			129279			27307.2			122131
	7	230911			88779.3			35988			96744.5
	8	352818			119489			20648.3			106462
	9	331290			131785			22149.6			79949.6
	10	237228			151960			42688.5			89205.2
	11	322842			137335			22812.8			126756
	12	308778			92419.9			12707.5			73445.3
	13	264991			114046			21980.3			95269.8
	14	234006			131148			12568.4			118805
	15	175893			84581.4			17169.7			147444
PBMCs; +PHA, 10-8M 2-CdA	1	229351	209978	15.6571	144818	136861	43.3637	36417.7	25639.2	1.22244	145003	136651	105.876
	2	240896			128063			34214.9			167667
	3	286045			151820			20582.3			155099
	4	196620			145232			30301			168474
	5	201196			130592			39300.5			114098
	6	219071			168672			24213.6			148347
	7	160425			152391			26008.4			77956.6
	8	179517			133552			29143.6			185638
	9	212469			144243			15961.8			142258
	10	169965			78482.8			28662.6			141327
	11	184673			138211			28529.8			87462.5
	12	205116			157918			25709.6			125460
	13	140098			125651			13569.7			159014
	14	243787			111009			13359.1			151648
	15	280441			142264			18613.9			80318.7
PBMCs; +PHA, 5x10-8M 2-CdA	1	193450	176399	13.1533	140176	142618	45.1876	55529.9	57577.7	2.74523	69269.7	109778	85.0552
	2	203226			97613.2			51778.7			108575
	3	211792			165810			50123.9			98175.2
	4	153302			130343			76188.5			107967
	5	176600			144203			53808.9			73118.9
	6	186927			125693			51011.2			141379
	7	148600			134709			68627			110752
	8	162867			148059			64025.8			120853
	9	176426			168161			45010.4			155217
	10	185182			162299			23836.1			115959
	11	177160			142808			74215.6			77267.5
	12	176945			154124			57766.2			126798
	13	185614			132287			74679.7			93261.3
	14	161700			161384			60548.5			123265
	15	146195			131595			56515			124814
PBMCs; +PHA, 10-7M 2-CdA	1	158263	157770	11.7641	117383	133408	42.2695	31256.8	43013.8	2.05084	134679	137164	106.273
	2	174859			132786			37639.6			137050
	3	107797			172517			48177.8			153027
	4	164337			108177			47343.5			137046
	5	168053			128257			36886.8			146030
	6	139602			142783			42150.1			143478
	7	172717			130876			55884.9			170457
	8	153633			113683			34529.8			148931
	9	132070			142393			34605.7			79733.9
	10	167208			142171			46908.5			131225
	11	192105			145109			44920.8			127496
	12	114392			129473			45949.3			130886
	13	184877			130208			54070			127359
	14	153728			136196			50476			147234
	15	182903			129101			34407.2			142821
PBMCs; +PHA, 5x10-7M 2-CdA	1	136385	116259	8.6689							75032	47740.1	36.9886
	2	127088									76707.3
	3	125044									37313.4
	4	116576									44266.1
	5	122938									58105.2
	6	141704									17084
	7	125295									32631.7
	8	99026.4									53706.9
	9	117631									60527.7
	10	113755									36681.2
	11	106719									33085.2
	12	114687
	13	104252
	14	95273.9
	15	97511.1
Day 16
PBMCs; -PHA, -2-CdA	1	1414.42	1508.63		958.059	1777.9		809.122	3169.89		2678.26	2660.31
	2	2305.31			1190.58			1028.94			2332.43
	3	1255.23			3864.27			3011.25			2621.72
	4	1429.06			1109.9			3926.14			2519.05
	5	1172.98			2098.35			11292.8			2581.24
	6	1100.3			5281.98			3774.68			2071.82
	7	1081.7			1660.26			826.607			3017.66
	8	943.02			1339.15			2266.02			2323.29
	9	1506.61			1931.15			3520.57			2040.64
	10	3044.66			1290.91			2482.27			2697.2
	11	1287.88			1489.79			2153.1			4328.11
	12	1678.19			1808.47			9083.82			2689.46
	13	1445.09			787.527			1057.78			2445.3
	14	1118.53			979.227			1075.02			2597.45
	15	1846.4			878.827			1240.3			2961.08
PBMCs; +PHA, -2-CdA	1	50393.1	43749.7	28.9997	26811.1	32869.5	18.4879	12754.3	12463.2	3.93173	252194	221305	83.1876
	2	35396.9			7508.14			11637			226038
	3	35973.6			33485.1			11916.2			237904
	4	49052.9			45802.3			11455.3			232759
	5	32191.4			41956.8			12535.9			210211
	6	47395.2			32164.9			15225.2			201699
	7	45447.2			38487.4			13860.9			236719
	8	33038.8			35941.5			13996.6			212034
	9	28303.8			35186.1			11291.2			186134
	10	48941.5			43841.3			11267.1			258207
	11	65955.7			27323.6			15042.3			206137
	12	52659.6			23364.7			13129.4			193288
	13	47499			52696.8			11193.9			224677
	14	41281.7			26282.9			12022.5			237128
	15	42714.7			22189.9			9619.64			204446
PBMCs; +PHA, 10-8M 2-CdA	1	88513	94632.9	62.7279	75194.8	54154.4	30.4598	18904.1	16278.3	5.13529	278174	305978	115.016
	2	47672.6			71484.9			22753.2			360441
	3	117503			8236.06			1784.17			307968
	4	76442.3			43146			18609.6			385799
	5	91456.3			41786.3			2540.36			269983
	6	101267			47463.4			20632.6			301243
	7	65316.7			32171.4			20012.2			285274
	8	108749			66890.1			18366.5			265979
	9	93340.4			48206.4			23416.5			304397
	10	99079.9			94810.8			5388.56			272581
	11	113525			97999.6			20589.1			272557
	12	118899			31769.4			21124.2			244842
	13	107594			50445.7			12656			362811
	14	99050.4			54207			15771.2			361835
	15	91085.2			48503.6			21626.5			315785
PBMCs; +PHA, 5x10-8M 2-CdA	1	79840.5	91969.5	60.9625	87613	72765.1	40.9276	44927.5	35941.6	11.3384	267104	295470	111.066
	2	91877			88828.1			61128.1			357250
	3	85555.8			80810.5			31509.1			267401
	4	95244.8			117425			1876.38			317912
	5	90685.2			73346.8			42623.5			289771
	6	95404.9			66746.9			47985.1			269001
	7	76848.5			54618.8			42599.3			334255
	8	90715.4			75055.2			34758.8			273270
	9	85952.6			69756.7			23193.8			285856
	10	109093			81071.2			2835.65			334993
	11	114276			76192.6			36337.4			309447
	12	86857.5			55952			52962.4			265018
	13	85794.6			44238.9			38884.2			288159
	14	100165			74309.1			36559.9			302921
	15	91233.4			45511.8			40942.2			269697
PBMCs; +PHA, 10-7M 2-CdA	1	119797	120412	79.8159	58623.6	63157.2	35.5236	25090.8	28818.5	9.09133	201212	193907	72.889
	2	123244			91741.1			16099.7			194430
	3	128557			29708.7			33110.6			191536
	4	118553			65650.8			39551.2			210663
	5	117500			83210.1			33420			194851
	6	111842			62881.3			30451.7			186923
	7	109923			52719.4			40666.8			182396
	8	118406			72938.6			39664.1			195709
	9	130580			29775.6			22763.5			169142
	10	126758			69144.2			35347.2			218792
	11	115181			82395.6			28182.2			189560
	12	132245			84246.2			2536.65			173530
	13	118028			51463.2			31159.1			205072
	14	112684			58261.2			22769.8			199762
	15	122883			54598.7			31464.7			195035
PBMCs; +PHA, 5x10-7M 2-CdA	1	83820.4	110686	73.3691	25143.8	31772.8	17.871				124875	124096	46.6471
	2	109020			28186.3						138916
	3	110350			38276.9						162007
	4	129962			35484.1						114917
	5	144196									125812
	6	121106									129747
	7	111192									127710
	8	136171									116096
	9	117181									114245
	10	4861.63									119153
	11	59710.9									115660
	12	151736									123633
	13	120041									108923
	14	128744									124453
	15	132205									115290
Day 23
PBMCs; -PHA, -2-CdA	1	719.501	979.475		726.377	786.733		2463.96	2895.89		5050.28	3561.79
	2	1150.83			836.324			2416.15			4167.74
	3	939.149			856.746			3349.05			3865
	4	1288.7			584.518			2305.16			3557.38
	5	786.692			645.367			3672.1			3136.1
	6	700.02			687.612			3410.06			3199.6
	7	928.098			582.572			2130.55			3346
	8	761.332			682.71			2962.16			2669.06
	9	929.099			781.594			3258.62			3214.4
	10	1192.17			896.443			4766.71			3572.81
	11	1005.55			978.897			3005.52			3178.45
	12	1771.54			1024.46			4082.77			4233.31
	13	649.049			854.335			2341.37			3040.93
	14	844.932			856.698			1931.72			3038.17
	15	1025.47			806.349			1342.38			4157.55
PBMCs; +PHA, -2-CdA	1	12836.4	8416.2	8.59257	23837.6	22028.7	28.0002	19771.4	21352.7	7.37346	271609	226771	63.6678
	2	8574.1			23052.5			29800.4			252077
	3	10236.2			22244.6			21972.5			232496
	4	10673.1			24163.5			20194.2			210489
	5	9592.68			21605.3			14917.8			232500
	6	8071.15			20921.5			32412.7			241840
	7	8373.76			21428.8			27418.4			231915
	8	9082.56			21423.7			17981.6			227682
	9	8272.32			23356.8			16715.1			208702
	10	7670.23			22005.6			15033.7			211681
	11	6724.19			19557.7			27950.2			193892
	12	6123.21			23764.2			15354.9			244394
	13	8556.39			22442.9			30074.9			218224
	14	6084.24			17632.6			17611.8			244550
	15	5372.47			22993.6			13080.6			179513
PBMCs; +PHA, 10-8M 2-CdA	1	12248.7	10176.8	10.3901	33248.5	28775.1	36.5754	38680.4	33248.1	11.4812	269263	273825	76.8787
	2	12319.9			33584.7			34044.1			268769
	3	11675.3			29435.3			48382.6			256250
	4	10715.8			29660			28332.3			291817
	5	11586			23220.3			30720.8			294477
	6	17270.6			30345.5			43521.9			316746
	7	9220.37			31877.4			37543.8			287823
	8	10482.9			25299.1			24704.3			266703
	9	8634.49			27735.9			43432.4			287292
	10	4671.21			24137.4			4322.78			93382.2
	11	8864.2			26523.9			44794.3			312615
	12	10673.7			28442.4			28607.6			303968
	13	7644.35			32155.3			17594.3			299162
	14	8265.97			29105			30366			263258
	15	8378.7			26855.9			43674			295854
PBMCs; +PHA, 5x10-8M 2-CdA	1	12155.3	12837.1	13.1062	32291	33796.7	42.9583	50017.8	37362.5	12.9019	289124	268833	75.4771
	2	14427.7			34838.6			39177.7			346345
	3	8060.35			30734.2			21886.1			297823
	4	12084.3			35689.4			25919.4			292168
	5	10866.9			30635.6			24593.3			306829
	6	8580.36			21737.8			23692.8			293360
	7	17065.9			30465.3			53037.3			284720
	8	15875.3			39740.4			34312.3			300553
	9	9765.15			37294.7			39683.9			250440
	10	13405.4			30498.2			33909.3			247955
	11	11445.5			44598.6			42832			269405
	12	13285.2			30088.6			44645.8			251705
	13	19203.9			36917.8			37561.4			240565
	14	13311.1			34938.9			44457.3			144769
	15	13024.8			36481.9			44711.5			216739
PBMCs; +PHA, 10-7M 2-CdA	1	12601.4	18965	19.3624	24676.5	29432.6	37.4111	55204.4	58881.5	20.3328	274986	270082	75.8277
	2	15750.4			31049.5			61254.6			289881
	3	24699.7			44993.3			78170.6			307287
	4	14833.3			25914.3			68411.5			265282
	5	18526.5			23365.9			72566.9			279720
	6	17608.9			35051.9			68616.5			278257
	7	19562.4			28200.5			8523.2			257002
	8	18645.5			33548.2			68879.9			286068
	9	14792.9			36531.9			42154.1			279833
	10	16918.3			25428.6			73704.9			259744
	11	21542.1			22780.6			63110.2			274562
	12	18265.7			26352.1			68771.5			274569
	13	26613.6			36827.3			45434.8			250632
	14	21844			20948.7			59600.7			232739
	15	22270.1			25819.5			48819.4			240664
PBMCs; +PHA, 5x10-7M 2-CdA	1	34994.3	31433.1	32.0918	15118.8	14515.6	18.4505	14521.5	15585.1	5.38182	188683	159858	44.8813
	2	41062.3			13355.6			13025.8			195240
	3	37928			16095.8			10357.4			144791
	4	32600			15466.4			16327.2			188969
	5	39347.9			15829.2			17652			187408
	6	34512.5			13517			21626.8			169273
	7	33016.2			15427.8						148780
	8	29053.3			11314.2						135415
	9	30799.8									163925
	10	31261.5									107088
	11	28516.6									174346
	12	31238.8									170807
	13	19963.7									142934
	14	21392.6									156863
	15	25808.4									123342
Day 30
PBMCs; -PHA, -2-CdA	1	822.234	1088.39		1158.44	1494.7		3981.66	3891.71		955.605	898.921
	2	617.86			1785.53			2815.32			855.532
	3	1168.99			1730.49			4069.53			896.457
	4	722.608			901.015			6410.48			1038.07
	5	1212.25			1402.91			5497.25			757.819
	6	906.004			1704.58			2865.26			763.502
	7	1304.33			1019.28			3756.88			1115.79
	8	1227.12			1554.52			4112.3			729.548
	9	1501.09			1578.99			2831.88			1115.42
	10	835.706			1043.45			2347.13			888.186
	11	1229.97			1313.28			3310.07			908.641
	12	1922.15			2554.39			3226.43			1155.56
	13	1176.1			1060.57			4788.62			719.43
	14	762.153			1669.5			4349.2			778.891
	15	917.316			1943.61			4013.61			805.359
PBMCs; +PHA, -2-CdA	1	55523.6	38065.9	34.9744	40401.7	42000	28.0992	69138.9	72981.5	18.7531	114133	108027	113.045
	2	7882.98			36272.5			106881			107411
	3	70000			47756.5			124665			106920
	4	41499.9			66130.3			39596.6			108743
	5	45606.3			51842.2			58583.9			105930
	6	4394			41235.6			46479.4			117171
	7	53154.1			51915			71166.8			115444
	8	50087.6			29682.7			21239.4			106808
	9	34722.8			28957.3			87741.8			114948
	10	1630.88			23420.5			95183.8			89760.7
	11	37624.1			68246.1			42962.4			119655
	12	67053.6			1124.26			73563.7			111748
	13	37539.1			42606.2			137393			120975
	14	35137.2			60708.9			46985.6			86541.3
	15	29131.6			39699.5			73141.5			94210.4
PBMCs; +PHA, 10-8M 2-CdA	1	78389.1	50311.8	46.2258	38462.7	54309	36.3343	129707	82843.4	21.2872	214830	205334	214.873
	2	41363.4			33889.6			114342			242012
	3	75643.6			65682.7			157140			210659
	4	80350.9			77203.6			70974.9			183734
	5	50189.9			48449.5			68869.8			232613
	6	34217.3			56320			43724.4			193728
	7	70755.4			59538.4			104099			187129
	8	25484.3			55855.1			106757			231891
	9	28984.5			76795			55794.8			228380
	10	58499.4			42655.5			6507.07			77060.5
	11	36825.1			71550.7			110614			225899
	12	44751.2			24568.5			42034			225072
	13	68780.4			53651			79115			193070
	14	25753.2			62196.8			85233.8			218882
	15	34688.7			47816.2			67737.9			215046
PBMCs; +PHA, 5x10-8M 2-CdA	1	43444.9	54725.1	50.2807	24829	46869.9	31.3573	50684.4	61864	15.8964	175573	186305	194.96
	2	73350.5			48581.1			43043.7			174525
	3	44211.7			35571.6			39379			199819
	4	65177.9			44258.6			78773.9			163469
	5	54669.4			65251.7			84420			176278
	6	66606.9			32026.3			103239			179407
	7	44907.6			44982.9			73715.3			200570
	8	52122.3			28125.2			74909.1			195073
	9	48841.3			75671.1			43516.1			190167
	10	56277.3			40412.3			37867.5			206109
	11	59511.5			45238.1			84281.4			181529
	12	58946.9			72675.9			39894.1			212331
	13	45626.7			24435.4			79905.1			182321
	14	49800.7			45788.5			46198			184923
	15	57380.7			75200.2			48133.6			172481
PBMCs; +PHA, 10-7M 2-CdA	1	74049.1	74362.5	68.3233	37826.4	50130.3	33.5386	51175.9	57359.2	14.7388	94364.6	91888.5	96.1574
	2	75058.6			31056.7			67894.8			100286
	3	77174.8			74405.2			70985.7			95334.7
	4	74516.3			47793.2			70005.3			84510.3
	5	71372.7			61442.4			53794.9			93943.8
	6	76130.4			32207.7			75923.7			87396.4
	7	69779			43441			38360.6			101339
	8	73571.3			33531.9			54643.1			104132
	9	86728.1			64869.1			48088.7			103841
	10	80767.5			70935.8			56292.8			71189.9
	11	59110.2			46436.3			39871.7			74673
	12	74259.7			69666.5			51999.4			100108
	13	79861.5			43721.7			68876.5			106143
	14	66857.2			39935.7			74852.7			76073
	15	76201.7			54684.6			37622.7			84992.9
PBMCs; +PHA, 5x10-7M 2-CdA	1	103590	87862.9	80.7273	32620.2	32685.4	21.8675	16488.3	22614.7	5.811	119762	89484.8	93.642
	2	152104			31387.1			15617.5			118818
	3	101202			22348.5			20225.5			115823
	4	84475.5			31107.5			16817.7			95639.8
	5	96661.1			28033.2			17836.2			101798
	6	97124.2			40020			22343.2			104617
	7	107729			50848.4			51377.1			89189
	8	81190.7			25118.3			18297.1			76408.8
	9	91139.6						24529.9			90911.8
	10	2165.04									86646.8
	11	86807.9									77315.6
	12	84244.9									70931.7
	13	77150.6									78077.1
	14	71116.1									59679.6
	15	81243.2									56655.6

## Sheet: Long-term exp. - Cytokines (1)
Long-term exp. - Cytokines (1)
Stimulation with anti-CD3/anti-anti-CD28 antibodies	Experiment 17	Experiment 18	Experiment 19	Experiment 20	Experiment 21
Condition	Concentration pg/ml	Concentration pg/ml	Concentration pg/ml	Concentration pg/ml	Concentration pg/ml
Day 9
IFN-g
PBMCs; +anti-CD3/anti-CD28 antibodies, -2-CdA	1347.09	4824.16	5929.09	4524.66	7712.05
PBMCs; +anti-CD3/anti-CD28 antibodies, 10-8M 2-CdA	1728.24	7644.23	5011.58		9162.66
PBMCs; +anti-CD3/anti-CD28 antibodies, 5x10-8M 2-CdA	1957.97	9768.48	6694.22	5906.21	10996.1
PBMCs; +anti-CD3/anti-CD28 antibodies, 10-7M 2-CdA	4465.16	9601.95	6362.15	7024.09	10878.4
PBMCs; +anti-CD3/anti-CD28 antibodies, 5x10-7M 2-CdA	4082.37	7887.56	5811.71	5674.13	9116.43
IL-10
PBMCs; +anti-CD3/anti-CD28 antibodies, -2-CdA	257.66	521.21	1339.2	645.62	1959.48
PBMCs; +anti-CD3/anti-CD28 antibodies, 10-8M 2-CdA	296.7	1232.46	1003.29		2774.26
PBMCs; +anti-CD3/anti-CD28 antibodies, 5x10-8M 2-CdA	129.03	707.83	678.25	2537.22	3374.6
PBMCs; +anti-CD3/anti-CD28 antibodies, 10-7M 2-CdA	615.31	1151.2	1288.72	2414.94	3179.68
PBMCs; +anti-CD3/anti-CD28 antibodies, 5x10-7M 2-CdA	574.26	10647	2862.04	5179.29	5123.61
IL-8
PBMCs; +anti-CD3/anti-CD28 antibodies, -2-CdA	50.07	139.91	558.25	109.53	590.92
PBMCs; +anti-CD3/anti-CD28 antibodies, 10-8M 2-CdA	29.26	147.95	23.23		669.63
PBMCs; +anti-CD3/anti-CD28 antibodies, 5x10-8M 2-CdA	0	0	8.7	94.13	957.04
PBMCs; +anti-CD3/anti-CD28 antibodies, 10-7M 2-CdA	3.23	0	44.93	17.48	1175.31
PBMCs; +anti-CD3/anti-CD28 antibodies, 5x10-7M 2-CdA	68.83	514.94	268.45	829.84	1616.74
IL-6
PBMCs; +anti-CD3/anti-CD28 antibodies, -2-CdA	15.43	25.36	29.4	23.84	37.58
PBMCs; +anti-CD3/anti-CD28 antibodies, 10-8M 2-CdA	11.74	45.52	23.1		80.19
PBMCs; +anti-CD3/anti-CD28 antibodies, 5x10-8M 2-CdA	2.6	58.43	42	118.87	238.9
PBMCs; +anti-CD3/anti-CD28 antibodies, 10-7M 2-CdA	14.2	75.1	71.11	99.99	114.42
PBMCs; +anti-CD3/anti-CD28 antibodies, 5x10-7M 2-CdA	8.41	385.16	283.96	259.38	275.24
IL-4
PBMCs; +anti-CD3/anti-CD28 antibodies, -2-CdA	59.13	0	0	0	0
PBMCs; +anti-CD3/anti-CD28 antibodies, 10-8M 2-CdA	0	34.13	0	0	0
PBMCs; +anti-CD3/anti-CD28 antibodies, 5x10-8M 2-CdA	0	63.67	0	0	0
PBMCs; +anti-CD3/anti-CD28 antibodies, 10-7M 2-CdA	0	54.41	0	0	0
PBMCs; +anti-CD3/anti-CD28 antibodies, 5x10-7M 2-CdA	336.44	1599.91	165.49	4177.58	1731.47
IL-5
PBMCs; +anti-CD3/anti-CD28 antibodies, -2-CdA	1766.81	442.24	1583.06	1564.63	805.39
PBMCs; +anti-CD3/anti-CD28 antibodies, 10-8M 2-CdA	3242.16	513.88	1872.97	0	841.66
PBMCs; +anti-CD3/anti-CD28 antibodies, 5x10-8M 2-CdA	1421.85	1377.44	1564.63	3179.84	3005.92
PBMCs; +anti-CD3/anti-CD28 antibodies, 10-7M 2-CdA	3957.39	3385.72	1932.75	1601.68	4553.73
PBMCs; +anti-CD3/anti-CD28 antibodies, 5x10-7M 2-CdA	6061.67	14705.9	5401.87	4899.86	11170
TNF-a
PBMCs; +anti-CD3/anti-CD28 antibodies, -2-CdA	266.34	514.44	901.8	270.63	369.32
PBMCs; +anti-CD3/anti-CD28 antibodies, 10-8M 2-CdA	326.97	973.82	362.38	0	116.88
PBMCs; +anti-CD3/anti-CD28 antibodies, 5x10-8M 2-CdA	164.07	1119.15	114.17	710.04	875.89
PBMCs; +anti-CD3/anti-CD28 antibodies, 10-7M 2-CdA	150.7	838.36	237.54	189.55	2364.71
PBMCs; +anti-CD3/anti-CD28 antibodies, 5x10-7M 2-CdA	185.39	14009	317.48	407.89	2251.33
NGF-b
PBMCs; +anti-CD3/anti-CD28 antibodies, -2-CdA	0	0	0	0	0
PBMCs; +anti-CD3/anti-CD28 antibodies, 10-8M 2-CdA	0	0	0	0	0
PBMCs; +anti-CD3/anti-CD28 antibodies, 5x10-8M 2-CdA	0	0	0	0	0
PBMCs; +anti-CD3/anti-CD28 antibodies, 10-7M 2-CdA	0	0	0	0	0
PBMCs; +anti-CD3/anti-CD28 antibodies, 5x10-7M 2-CdA	0	0	0	0	0
Day 16
IFN-g
PBMCs; +anti-CD3/anti-CD28 antibodies, -2-CdA	2333.88	29.96	2537.62	930.89	7145.85
PBMCs; +anti-CD3/anti-CD28 antibodies, 10-8M 2-CdA	2705.26	366.03	2357.41	487.5	7786.69
PBMCs; +anti-CD3/anti-CD28 antibodies, 5x10-8M 2-CdA	1692.73	10294.7	5315.52	545.56	10648.1
PBMCs; +anti-CD3/anti-CD28 antibodies, 10-7M 2-CdA	2671.15	1188.98	3846.06	2190.51	10996.1
PBMCs; +anti-CD3/anti-CD28 antibodies, 5x10-7M 2-CdA	4445.09	3640.08	5011.58	1520.98	10762.4
IL-10
PBMCs; +anti-CD3/anti-CD28 antibodies, -2-CdA	600.71	0	484.88	55.67	2251.86
PBMCs; +anti-CD3/anti-CD28 antibodies, 10-8M 2-CdA	160.91	0	489.96	16.62	2940.11
PBMCs; +anti-CD3/anti-CD28 antibodies, 5x10-8M 2-CdA	23.88	694.75	1252.1	16.62	4051.95
PBMCs; +anti-CD3/anti-CD28 antibodies, 10-7M 2-CdA	86.69	0	351.09	96.49	3928.3
PBMCs; +anti-CD3/anti-CD28 antibodies, 5x10-7M 2-CdA	195.62	215.73	4455.73	362.99	6989.82
IL-8
PBMCs; +anti-CD3/anti-CD28 antibodies, -2-CdA	139.49	24.2	176.95	21.94	849.58
PBMCs; +anti-CD3/anti-CD28 antibodies, 10-8M 2-CdA	1.15	20.33	20.1	13.95	683.72
PBMCs; +anti-CD3/anti-CD28 antibodies, 5x10-8M 2-CdA	0	68.91	57.83	0	800.36
PBMCs; +anti-CD3/anti-CD28 antibodies, 10-7M 2-CdA	0	2.82	7.91	5.06	1061.92
PBMCs; +anti-CD3/anti-CD28 antibodies, 5x10-7M 2-CdA	91.92	0	148.49	15.93	495.9
IL-6
PBMCs; +anti-CD3/anti-CD28 antibodies, -2-CdA	44.53	0	10.17	0	24.73
PBMCs; +anti-CD3/anti-CD28 antibodies, 10-8M 2-CdA	8.11	3.56	1.23	0	50.26
PBMCs; +anti-CD3/anti-CD28 antibodies, 5x10-8M 2-CdA	0	18.79	53.91	2.4	140.67
PBMCs; +anti-CD3/anti-CD28 antibodies, 10-7M 2-CdA	6.01	1.45	23.55	13.77	142.17
PBMCs; +anti-CD3/anti-CD28 antibodies, 5x10-7M 2-CdA	13.03	11.81	177.76	8.33	199.78
IL-4
PBMCs; +anti-CD3/anti-CD28 antibodies, -2-CdA	243.73	0	0	0	0
PBMCs; +anti-CD3/anti-CD28 antibodies, 10-8M 2-CdA	0	0	0	0	0
PBMCs; +anti-CD3/anti-CD28 antibodies, 5x10-8M 2-CdA	0	0	0	0	0
PBMCs; +anti-CD3/anti-CD28 antibodies, 10-7M 2-CdA	0	0	0	0	47.2
PBMCs; +anti-CD3/anti-CD28 antibodies, 5x10-7M 2-CdA	446.08	49.43	0	248.43	1059.57
IL-5
PBMCs; +anti-CD3/anti-CD28 antibodies, -2-CdA	5246.37	0	949.07	491.61	1100.17
PBMCs; +anti-CD3/anti-CD28 antibodies, 10-8M 2-CdA	4484.55	0	1076.04	251.04	1128.62
PBMCs; +anti-CD3/anti-CD28 antibodies, 5x10-8M 2-CdA	2191.27	1606	2678.29	61.31	3754.39
PBMCs; +anti-CD3/anti-CD28 antibodies, 10-7M 2-CdA	4211.01	37.65	884.02	406.33	4761.98
PBMCs; +anti-CD3/anti-CD28 antibodies, 5x10-7M 2-CdA	7057.07	1773.76	4899.86	4477.3	9696.15
TNF-a
PBMCs; +anti-CD3/anti-CD28 antibodies, -2-CdA	784.02	0.32	192.03	103.21	782.48
PBMCs; +anti-CD3/anti-CD28 antibodies, 10-8M 2-CdA	459.15	14.51	133.6	68.54	474.53
PBMCs; +anti-CD3/anti-CD28 antibodies, 5x10-8M 2-CdA	90.9	1303.01	197.06	82.74	2619.12
PBMCs; +anti-CD3/anti-CD28 antibodies, 10-7M 2-CdA	202.27	23.44	94.46	25.69	1269.83
PBMCs; +anti-CD3/anti-CD28 antibodies, 5x10-7M 2-CdA	1098.27	203.42	1383.83	46.77	1414.94
Day 23
IFN-g
PBMCs; +anti-CD3/anti-CD28 antibodies, -2-CdA	1525.83	1712	267.15	627.23	9494.26
PBMCs; +anti-CD3/anti-CD28 antibodies, 10-8M 2-CdA	505.17	2565.9	359.19	456.32	10648.1
PBMCs; +anti-CD3/anti-CD28 antibodies, 5x10-8M 2-CdA	715.81	2059.47	703.99	6172.19	9691
PBMCs; +anti-CD3/anti-CD28 antibodies, 10-7M 2-CdA	793.51	2867.17	295.24	6049.22	9591.95
PBMCs; +anti-CD3/anti-CD28 antibodies, 5x10-7M 2-CdA		7170.96	1363.88	3141.3	10207.5
IL-10
PBMCs; +anti-CD3/anti-CD28 antibodies, -2-CdA	541.02	445.65	24.86	61.2	2721.41
PBMCs; +anti-CD3/anti-CD28 antibodies, 10-8M 2-CdA	8.87	292.25	47.98	31.16	3868.25
PBMCs; +anti-CD3/anti-CD28 antibodies, 5x10-8M 2-CdA	0	41.99	102.11	1365.18	2669.72
PBMCs; +anti-CD3/anti-CD28 antibodies, 10-7M 2-CdA	0	47.42	0	1857.99	2619.16
PBMCs; +anti-CD3/anti-CD28 antibodies, 5x10-7M 2-CdA		781.21	183.28	2067.33	2828.3
IL-8
PBMCs; +anti-CD3/anti-CD28 antibodies, -2-CdA	164.34	110.41	23.43	16.06	1324.06
PBMCs; +anti-CD3/anti-CD28 antibodies, 10-8M 2-CdA	13.19	47.31	0	2.96	961.5
PBMCs; +anti-CD3/anti-CD28 antibodies, 5x10-8M 2-CdA	7.16	0.75	4.39	10.95	763.13
PBMCs; +anti-CD3/anti-CD28 antibodies, 10-7M 2-CdA	0	0	4.39	80.06	805.03
PBMCs; +anti-CD3/anti-CD28 antibodies, 5x10-7M 2-CdA		10.13	19.46	68.93	528.12
IL-6
PBMCs; +anti-CD3/anti-CD28 antibodies, -2-CdA	13.65	16.74	0	1.23	44.2
PBMCs; +anti-CD3/anti-CD28 antibodies, 10-8M 2-CdA	2.24	24.75	0	1.83	104.57
PBMCs; +anti-CD3/anti-CD28 antibodies, 5x10-8M 2-CdA	7.41	16.2	0	44.91	197.78
PBMCs; +anti-CD3/anti-CD28 antibodies, 10-7M 2-CdA	1.85	11.82	0	43.94	194.82
PBMCs; +anti-CD3/anti-CD28 antibodies, 5x10-7M 2-CdA		37.14	8.33	20.88	248.47
IL-4
PBMCs; +anti-CD3/anti-CD28 antibodies, -2-CdA	167.3	42.25	0	0	0
PBMCs; +anti-CD3/anti-CD28 antibodies, 10-8M 2-CdA	0	0	0	0	0
PBMCs; +anti-CD3/anti-CD28 antibodies, 5x10-8M 2-CdA	0	0	0	0	92.85
PBMCs; +anti-CD3/anti-CD28 antibodies, 10-7M 2-CdA	0	0	0	0	90.18
PBMCs; +anti-CD3/anti-CD28 antibodies, 5x10-7M 2-CdA		153.69	0	835.53	244.48
IL-5
PBMCs; +anti-CD3/anti-CD28 antibodies, -2-CdA	3185.47	437.33	80.56	447.36	2857.35
PBMCs; +anti-CD3/anti-CD28 antibodies, 10-8M 2-CdA	566.91	569.28	105.79	323.69	3754.39
PBMCs; +anti-CD3/anti-CD28 antibodies, 5x10-8M 2-CdA	962.12	647.33	256.2	5083.43	5072.88
PBMCs; +anti-CD3/anti-CD28 antibodies, 10-7M 2-CdA	1414.24	1076.41	55.01	4598.95	6858.8
PBMCs; +anti-CD3/anti-CD28 antibodies, 5x10-7M 2-CdA		6406.68	2010.32	5584.52	10641.5
TNF-a
PBMCs; +anti-CD3/anti-CD28 antibodies, -2-CdA	407.74	94.2	46.77	16.97	302.45
PBMCs; +anti-CD3/anti-CD28 antibodies, 10-8M 2-CdA	43.52	57.89	39.97	52.36	1262.61
PBMCs; +anti-CD3/anti-CD28 antibodies, 5x10-8M 2-CdA	18.78	51.35	137.68	635.77	1759.6
PBMCs; +anti-CD3/anti-CD28 antibodies, 10-7M 2-CdA	65.62	252.68	59.56	919.88	2075.85
PBMCs; +anti-CD3/anti-CD28 antibodies, 5x10-7M 2-CdA		3623.64	38.64	425.57	2266.07
Day 30
IFN-g
PBMCs; +anti-CD3/anti-CD28 antibodies, -2-CdA	1941.73	1381.1	520.63	435.37	6129.88
PBMCs; +anti-CD3/anti-CD28 antibodies, 10-8M 2-CdA	338.52	793.51	576.95	448.5	9397.88
PBMCs; +anti-CD3/anti-CD28 antibodies, 5x10-8M 2-CdA	1281.53	1427.76	561.05	3993.3	12562.7
PBMCs; +anti-CD3/anti-CD28 antibodies, 10-7M 2-CdA	1590.5	4629.97	1001.29	1959.82	6243.37
PBMCs; +anti-CD3/anti-CD28 antibodies, 5x10-7M 2-CdA		3322.34	1291.54	3699.54	10878.4
IL-10
PBMCs; +anti-CD3/anti-CD28 antibodies, -2-CdA	1669.52	294.14	107.48	42	600.74
PBMCs; +anti-CD3/anti-CD28 antibodies, 10-8M 2-CdA	5.71	74.78	73.48	30.45	1677.69
PBMCs; +anti-CD3/anti-CD28 antibodies, 5x10-8M 2-CdA	54.18	55.62	16.44	548.83	2473.96
PBMCs; +anti-CD3/anti-CD28 antibodies, 10-7M 2-CdA	27.14	162.35	97.82	113.74	1906.2
PBMCs; +anti-CD3/anti-CD28 antibodies, 5x10-7M 2-CdA		112.26	184.09	884.46	2294.41
IL-8
PBMCs; +anti-CD3/anti-CD28 antibodies, -2-CdA	223.81	31.31	35.62	11.88	319.11
PBMCs; +anti-CD3/anti-CD28 antibodies, 10-8M 2-CdA	0	0.87	17.49	15.86	475.74
PBMCs; +anti-CD3/anti-CD28 antibodies, 5x10-8M 2-CdA	0	0.44	13.55	16.87	487.21
PBMCs; +anti-CD3/anti-CD28 antibodies, 10-7M 2-CdA	0	25.88	9.56	2	687.29
PBMCs; +anti-CD3/anti-CD28 antibodies, 5x10-7M 2-CdA		3.06	11.07	31.33	520.8
IL-6
PBMCs; +anti-CD3/anti-CD28 antibodies, -2-CdA	30.85	0	0	5.97	24.47
PBMCs; +anti-CD3/anti-CD28 antibodies, 10-8M 2-CdA	5.51	6.72	0	1.23	34.46
PBMCs; +anti-CD3/anti-CD28 antibodies, 5x10-8M 2-CdA	0	9.41	0	17.33	131.92
PBMCs; +anti-CD3/anti-CD28 antibodies, 10-7M 2-CdA	2.7	35.64	3.47	6.45	195.8
PBMCs; +anti-CD3/anti-CD28 antibodies, 5x10-7M 2-CdA		15.43	2.4	18.22	238.9
IL-4
PBMCs; +anti-CD3/anti-CD28 antibodies, -2-CdA	506.09	0	0	0	0
PBMCs; +anti-CD3/anti-CD28 antibodies, 10-8M 2-CdA	0	0	0	0	0
PBMCs; +anti-CD3/anti-CD28 antibodies, 5x10-8M 2-CdA	0	36.28	0	0	0
PBMCs; +anti-CD3/anti-CD28 antibodies, 10-7M 2-CdA	0	45.93	0	0	65.19
PBMCs; +anti-CD3/anti-CD28 antibodies, 5x10-7M 2-CdA		105.14	0	279.22	156.91
IL-5
PBMCs; +anti-CD3/anti-CD28 antibodies, -2-CdA	5501.24	459.64	209.63	512.86	691.77
PBMCs; +anti-CD3/anti-CD28 antibodies, 10-8M 2-CdA	477.6	181.17	358.35	543.89	1292.15
PBMCs; +anti-CD3/anti-CD28 antibodies, 5x10-8M 2-CdA	3214.64	511.54	210.79	2614.22	3258.51
PBMCs; +anti-CD3/anti-CD28 antibodies, 10-7M 2-CdA	4211.01	2157.03	399.2	949.07	5261.5
PBMCs; +anti-CD3/anti-CD28 antibodies, 5x10-7M 2-CdA		5519.89	810.14	6676.31	8777.24
TNF-a
PBMCs; +anti-CD3/anti-CD28 antibodies, -2-CdA	739.92	127.88	106.81	93.91	118.89
PBMCs; +anti-CD3/anti-CD28 antibodies, 10-8M 2-CdA	57.7	79.71	109.54	15.19	820.82
PBMCs; +anti-CD3/anti-CD28 antibodies, 5x10-8M 2-CdA	116.97	115.97	8.98	574	2333.41
PBMCs; +anti-CD3/anti-CD28 antibodies, 10-7M 2-CdA	185.39	391.88	10.83	66.46	2222.31
PBMCs; +anti-CD3/anti-CD28 antibodies, 5x10-7M 2-CdA		1089.62	592.32	245.71	2474.4
NGF-b
PBMCs; +anti-CD3/anti-CD28 antibodies, -2-CdA	0	0	0	0	0
PBMCs; +anti-CD3/anti-CD28 antibodies, 10-8M 2-CdA	0	0	0	0	0
PBMCs; +anti-CD3/anti-CD28 antibodies, 5x10-8M 2-CdA	0	0	0	0	0
PBMCs; +anti-CD3/anti-CD28 antibodies, 10-7M 2-CdA	0	0	0	0	0
PBMCs; +anti-CD3/anti-CD28 antibodies, 5x10-7M 2-CdA	0	0	0	0	0
Day 44
IFN-g
PBMCs; +anti-CD3/anti-CD28 antibodies, -2-CdA	545.31	330.25	2836.14	4106.69	4348.43
PBMCs; +anti-CD3/anti-CD28 antibodies, 10-8M 2-CdA	2353.56	444.38	4105.03	716.33	10101.3
PBMCs; +anti-CD3/anti-CD28 antibodies, 5x10-8M 2-CdA	997.37	1617.13	5034.99	5560.71	10996.1
PBMCs; +anti-CD3/anti-CD28 antibodies, 10-7M 2-CdA	1671.76	1513.21	6336.3	5787.52	10424.6
PBMCs; +anti-CD3/anti-CD28 antibodies, 5x10-7M 2-CdA		7644.23	6806.9	5239.25	9996.53
IL-10
PBMCs; +anti-CD3/anti-CD28 antibodies, -2-CdA	340.4	4.06	651.87	1453.76	536.45
PBMCs; +anti-CD3/anti-CD28 antibodies, 10-8M 2-CdA	451.61	2.7	2508.69	54.01	2337.87
PBMCs; +anti-CD3/anti-CD28 antibodies, 5x10-8M 2-CdA	17.32	16.82	2423.37	3002.91	1977.6
PBMCs; +anti-CD3/anti-CD28 antibodies, 10-7M 2-CdA	60.27	0	5232.82	3126.8	1632.7
PBMCs; +anti-CD3/anti-CD28 antibodies, 5x10-7M 2-CdA		217.07	4694.05	1943.84	778.8
IL-8
PBMCs; +anti-CD3/anti-CD28 antibodies, -2-CdA	237.81	41.1	118.54	100.44	172.42
PBMCs; +anti-CD3/anti-CD28 antibodies, 10-8M 2-CdA	0	35.95	46.5	0	657.35
PBMCs; +anti-CD3/anti-CD28 antibodies, 5x10-8M 2-CdA	0	24.6	55.8	62.75	489.54
PBMCs; +anti-CD3/anti-CD28 antibodies, 10-7M 2-CdA	0	26.7	108.97	44.68	416.56
PBMCs; +anti-CD3/anti-CD28 antibodies, 5x10-7M 2-CdA		88.05	193.58	217.45	586.26
IL-6
PBMCs; +anti-CD3/anti-CD28 antibodies, -2-CdA	21.11	0	17.33	25.34	13.31
PBMCs; +anti-CD3/anti-CD28 antibodies, 10-8M 2-CdA	5.86	6.07	17.33	0	54.68
PBMCs; +anti-CD3/anti-CD28 antibodies, 5x10-8M 2-CdA	0	10.21	28.94	22.66	97.02
PBMCs; +anti-CD3/anti-CD28 antibodies, 10-7M 2-CdA	0	9	142.85	59.11	120.73
PBMCs; +anti-CD3/anti-CD28 antibodies, 5x10-7M 2-CdA		75.15	216.12	90.11	71.08
IL-4
PBMCs; +anti-CD3/anti-CD28 antibodies, -2-CdA	0	0	0	0	0
PBMCs; +anti-CD3/anti-CD28 antibodies, 10-8M 2-CdA	0	0	0	0	0
PBMCs; +anti-CD3/anti-CD28 antibodies, 5x10-8M 2-CdA	0	0	0	0	0
PBMCs; +anti-CD3/anti-CD28 antibodies, 10-7M 2-CdA	0	45.93	50.15	0	0
PBMCs; +anti-CD3/anti-CD28 antibodies, 5x10-7M 2-CdA		156.9	112.77	771.36	40.8
IL-5
PBMCs; +anti-CD3/anti-CD28 antibodies, -2-CdA	2155.72	12.41	1601.68	5584.52	351.62
PBMCs; +anti-CD3/anti-CD28 antibodies, 10-8M 2-CdA	4914.39	69.42	2678.29	1614.23	2375.88
PBMCs; +anti-CD3/anti-CD28 antibodies, 5x10-8M 2-CdA	2978.51	607.48	3153.64	4477.3	3415.22
PBMCs; +anti-CD3/anti-CD28 antibodies, 10-7M 2-CdA	3820.66	576.39	5227.15	5326.01	3886.96
PBMCs; +anti-CD3/anti-CD28 antibodies, 5x10-7M 2-CdA		10132.8	6280.7	3287.17	7353.36
TNF-a
PBMCs; +anti-CD3/anti-CD28 antibodies, -2-CdA	89.9	63.83	87.69	1057.06	121.39
PBMCs; +anti-CD3/anti-CD28 antibodies, 10-8M 2-CdA	530.29	74.67	910.8	139.74	695.18
PBMCs; +anti-CD3/anti-CD28 antibodies, 5x10-8M 2-CdA	56.9	148.06	1078.28	545.99	1643.8
PBMCs; +anti-CD3/anti-CD28 antibodies, 10-7M 2-CdA	109.87	216.28	2687.47	390.83	1127.14
PBMCs; +anti-CD3/anti-CD28 antibodies, 5x10-7M 2-CdA		874.6	966.7	695.96	908.87
Day 58
IFN-g
PBMCs; +anti-CD3/anti-CD28 antibodies, -2-CdA	773.43	2164.3	893.41	390.65	7938.72
PBMCs; +anti-CD3/anti-CD28 antibodies, 10-8M 2-CdA	3168.31		699.72	343.53	9116.43
PBMCs; +anti-CD3/anti-CD28 antibodies, 5x10-8M 2-CdA	3770.2	1771.88	492.71	755.51	11485.5
PBMCs; +anti-CD3/anti-CD28 antibodies, 10-7M 2-CdA	23.52	2582.24	1996.65	4373.37	10207.5
PBMCs; +anti-CD3/anti-CD28 antibodies, 5x10-7M 2-CdA			5090	2301.89	6881.96
IL-10
PBMCs; +anti-CD3/anti-CD28 antibodies, -2-CdA	305.61	258.86	132.73	58.3	2968.87
PBMCs; +anti-CD3/anti-CD28 antibodies, 10-8M 2-CdA	672.15		44.68	38.84	1804.36
PBMCs; +anti-CD3/anti-CD28 antibodies, 5x10-8M 2-CdA	316.17	112.82	15.1	14.27	2359.95
PBMCs; +anti-CD3/anti-CD28 antibodies, 10-7M 2-CdA	39.2	35.67	206.81	453.43	1906.2
PBMCs; +anti-CD3/anti-CD28 antibodies, 5x10-7M 2-CdA			2075.01	667.63	1151.2
IL-8
PBMCs; +anti-CD3/anti-CD28 antibodies, -2-CdA	162.33	79.9	52.26	11.09	466.86
PBMCs; +anti-CD3/anti-CD28 antibodies, 10-8M 2-CdA	110.55		10.99	4.44	111.62
PBMCs; +anti-CD3/anti-CD28 antibodies, 5x10-8M 2-CdA	125.29	35.23	19.93	0	261.45
PBMCs; +anti-CD3/anti-CD28 antibodies, 10-7M 2-CdA	23.47	22.96	16.93	9.09	559.06
PBMCs; +anti-CD3/anti-CD28 antibodies, 5x10-7M 2-CdA			192.48	181.38	508.46
IL-6
PBMCs; +anti-CD3/anti-CD28 antibodies, -2-CdA	61.7	16.16	3.47	0	27.46
PBMCs; +anti-CD3/anti-CD28 antibodies, 10-8M 2-CdA	48.18		0	0	22.62
PBMCs; +anti-CD3/anti-CD28 antibodies, 5x10-8M 2-CdA	38.76	8.55	0	0	105.77
PBMCs; +anti-CD3/anti-CD28 antibodies, 10-7M 2-CdA	39.72	6.46	7.87	27.97	207.95
PBMCs; +anti-CD3/anti-CD28 antibodies, 5x10-7M 2-CdA			54.94	112.51	20.57
IL-4
PBMCs; +anti-CD3/anti-CD28 antibodies, -2-CdA	0	0	0	0	0
PBMCs; +anti-CD3/anti-CD28 antibodies, 10-8M 2-CdA	0		0	0	0
PBMCs; +anti-CD3/anti-CD28 antibodies, 5x10-8M 2-CdA	0	0	0	0	0
PBMCs; +anti-CD3/anti-CD28 antibodies, 10-7M 2-CdA	0	0	0	0	0
PBMCs; +anti-CD3/anti-CD28 antibodies, 5x10-7M 2-CdA			103.6	317.7	0
IL-5
PBMCs; +anti-CD3/anti-CD28 antibodies, -2-CdA	1497.97	2113.7	471.08	458.29	1152.85
PBMCs; +anti-CD3/anti-CD28 antibodies, 10-8M 2-CdA	6566.47		164.05	585.16	975.8
PBMCs; +anti-CD3/anti-CD28 antibodies, 5x10-8M 2-CdA	7361.01	1153.36	179.69	428.59	4761.98
PBMCs; +anti-CD3/anti-CD28 antibodies, 10-7M 2-CdA	24.49	1707	687.31	2722.86	4719.45
PBMCs; +anti-CD3/anti-CD28 antibodies, 5x10-7M 2-CdA			4246	10277.8	6532.19
TNF-a
PBMCs; +anti-CD3/anti-CD28 antibodies, -2-CdA	187.11	473.64	0	61.98	453.08
PBMCs; +anti-CD3/anti-CD28 antibodies, 10-8M 2-CdA	304.16		81.12	112.08	724.96
PBMCs; +anti-CD3/anti-CD28 antibodies, 5x10-8M 2-CdA	243.39	227.06	67.01	75.63	3230.79
PBMCs; +anti-CD3/anti-CD28 antibodies, 10-7M 2-CdA	28.35	199.48	28.23	104.13	4596.1
PBMCs; +anti-CD3/anti-CD28 antibodies, 5x10-7M 2-CdA			816.48	145.77	479.78

## Sheet: Long-term exp. - Cytokines (2)
Long-term exp. - Cytokines (2)
Stimulation with PHA	Experiment 22	Experiment 23	Experiment 24	Experiment 25
Condition	Concentration pg/ml	Concentration pg/ml	Concentration pg/ml	Concentration pg/ml
Day 9
IFN-g
PBMCs; +PHA, -2-CdA	1856.27	4848.56	2176.21	1520.24
PBMCs; +PHA, 10-8M 2-CdA	2114.08	5605.11	1646.1	2130.19
PBMCs; +PHA, 5x10-8M 2-CdA	3119.85	6033.67	8372.15	3351.6
PBMCs; +PHA, 10-7M 2-CdA	4423.31	6642.14	8564.24	4213.1
PBMCs; +PHA, 5x10-7M 2-CdA	3654.8			4289.05
IL-10
PBMCs; +PHA, -2-CdA	171.56	3.42	0	44.99
PBMCs; +PHA, 10-8M 2-CdA	175.29	15.88	0	73.13
PBMCs; +PHA, 5x10-8M 2-CdA	216.93	28.31	5.74	75.99
PBMCs; +PHA, 10-7M 2-CdA	374.68	42.53	2.66	74.08
PBMCs; +PHA, 5x10-7M 2-CdA	731.58			151.95
IL-8
PBMCs; +PHA, -2-CdA	206.68	170.54	61.92	268.94
PBMCs; +PHA, 10-8M 2-CdA	219.43	168.55	41.05	353.44
PBMCs; +PHA, 5x10-8M 2-CdA	215.54	278.06	204.26	308.91
PBMCs; +PHA, 10-7M 2-CdA	356.84	272.19	184.2	521.29
PBMCs; +PHA, 5x10-7M 2-CdA	75.91			166.37
IL-6
PBMCs; +PHA, -2-CdA	4.68	3.3	0	0
PBMCs; +PHA, 10-8M 2-CdA	5.72	8.77	0.36	20.1
PBMCs; +PHA, 5x10-8M 2-CdA	34.84	73.34	22.67	42.35
PBMCs; +PHA, 10-7M 2-CdA	57.32	115.86	27.55	62.05
PBMCs; +PHA, 5x10-7M 2-CdA	126.66			120.86
IL-4
PBMCs; +PHA, -2-CdA	95.51	81.89	0	40.59
PBMCs; +PHA, 10-8M 2-CdA	227.07	86.46	0	74.66
PBMCs; +PHA, 5x10-8M 2-CdA	397.96	148.07	0	67.8
PBMCs; +PHA, 10-7M 2-CdA	516.16	142.44	53.23	221.93
PBMCs; +PHA, 5x10-7M 2-CdA	979.29			949.22
IL-5
PBMCs; +PHA, -2-CdA	3880.86	3953.79	5.53	2480.98
PBMCs; +PHA, 10-8M 2-CdA	4928.73	4558.35	0	2837.2
PBMCs; +PHA, 5x10-8M 2-CdA	5982.15	4066.34	639.56	1951.84
PBMCs; +PHA, 10-7M 2-CdA	7642.2	4647.5	797.45	3000.59
PBMCs; +PHA, 5x10-7M 2-CdA	7293.44			4293.04
Day 16
IFN-g
PBMCs; +PHA, -2-CdA	517.36	986.31	503.21	559.27
PBMCs; +PHA, 10-8M 2-CdA	1433.09	2130.19	770.8	1029.43
PBMCs; +PHA, 5x10-8M 2-CdA	1784.23	3941.6	3209.36	1409.1
PBMCs; +PHA, 10-7M 2-CdA	2918.93	4735.89	3265.45	3293.9
PBMCs; +PHA, 5x10-7M 2-CdA	1908.73	2796.38		3100.29
IL-10
PBMCs; +PHA, -2-CdA	0	0	0	0
PBMCs; +PHA, 10-8M 2-CdA	67.61	0	0	0
PBMCs; +PHA, 5x10-8M 2-CdA	54.09	93.56	0	0
PBMCs; +PHA, 10-7M 2-CdA	145.73	63.2	0	0
PBMCs; +PHA, 5x10-7M 2-CdA	494.57	0		79.92
IL-8
PBMCs; +PHA, -2-CdA	130	53.39	0	0.53
PBMCs; +PHA, 10-8M 2-CdA	196.28	195.24	5.1	27.71
PBMCs; +PHA, 5x10-8M 2-CdA	394.18	414.16	74.8	71.45
PBMCs; +PHA, 10-7M 2-CdA	419.76	431.15	70.13	90.74
PBMCs; +PHA, 5x10-7M 2-CdA	139.29	211.33		158.89
IL-6
PBMCs; +PHA, -2-CdA	0	0	0	0
PBMCs; +PHA, 10-8M 2-CdA	0	0	0	0
PBMCs; +PHA, 5x10-8M 2-CdA	4.61	47.45	0	0
PBMCs; +PHA, 10-7M 2-CdA	42.35	84.01	0	0
PBMCs; +PHA, 5x10-7M 2-CdA	73.56	9.59		86.76
IL-4
PBMCs; +PHA, -2-CdA	0	0	0	0
PBMCs; +PHA, 10-8M 2-CdA	121.03	0	0	0
PBMCs; +PHA, 5x10-8M 2-CdA	170.79	86.67	0	0
PBMCs; +PHA, 10-7M 2-CdA	303.33	128.5	0	0
PBMCs; +PHA, 5x10-7M 2-CdA	550.24	90.58		375.45
IL-5
PBMCs; +PHA, -2-CdA	703.02	295.47	0	0
PBMCs; +PHA, 10-8M 2-CdA	1864.2	882.38	0	0
PBMCs; +PHA, 5x10-8M 2-CdA	2043.87	2540.01	88.8	0
PBMCs; +PHA, 10-7M 2-CdA	3621.18	3334.15	269.95	189.19
PBMCs; +PHA, 5x10-7M 2-CdA	3561.45	2043.87		5136.26
TNF-a
PBMCs; +PHA, -2-CdA	50.38	3.55	181.87	129.58
PBMCs; +PHA, 10-8M 2-CdA	211.3	152.34	368.43	648.72
PBMCs; +PHA, 5x10-8M 2-CdA	118.77	1218.39	1380.34	1118.9
PBMCs; +PHA, 10-7M 2-CdA	237.22	376.46	1274.14	403.43
PBMCs; +PHA, 5x10-7M 2-CdA	1274.04	1291.19		2862.75
Day 23
IFN-g
PBMCs; +PHA, -2-CdA	251.01	2918.93	1039.6	1605.87
PBMCs; +PHA, 10-8M 2-CdA	253.78	3994.25	1756.82	2203.51
PBMCs; +PHA, 5x10-8M 2-CdA	462.63	5589.94	3730.48	3410.42
PBMCs; +PHA, 10-7M 2-CdA	1041.67	5335.6	3030.37	3722.07
PBMCs; +PHA, 5x10-7M 2-CdA	905.08	2203.51	1824.27	2633.94
IL-10
PBMCs; +PHA, -2-CdA	0	0	1.62	7.78
PBMCs; +PHA, 10-8M 2-CdA	0	11.41	14.3	61.49
PBMCs; +PHA, 5x10-8M 2-CdA	1.8	15.69	59.44	85
PBMCs; +PHA, 10-7M 2-CdA	15.37	6.36	102.37	160
PBMCs; +PHA, 5x10-7M 2-CdA	40.28	1.39	0.69	92.46
IL-8
PBMCs; +PHA, -2-CdA	52.07	107.72	121.57	82.31
PBMCs; +PHA, 10-8M 2-CdA	129.97	248.63	216.91	206.96
PBMCs; +PHA, 5x10-8M 2-CdA	207.87	537.5	445.03	340.66
PBMCs; +PHA, 10-7M 2-CdA	308.26	404.97	366.64	576.36
PBMCs; +PHA, 5x10-7M 2-CdA	115.31	313.29	65.25	67.49
IL-6
PBMCs; +PHA, -2-CdA	0	0	0	0
PBMCs; +PHA, 10-8M 2-CdA	0	0	0	18.88
PBMCs; +PHA, 5x10-8M 2-CdA	0	45.86	75.65	74.57
PBMCs; +PHA, 10-7M 2-CdA	0	66.71	64.11	186.29
PBMCs; +PHA, 5x10-7M 2-CdA	0	2.37	0	112.11
IL-4
PBMCs; +PHA, -2-CdA	0	0	0	0
PBMCs; +PHA, 10-8M 2-CdA	0	0	0	0
PBMCs; +PHA, 5x10-8M 2-CdA	19.05	77.37	93.98	109.75
PBMCs; +PHA, 10-7M 2-CdA	95.66	42.25	240.5	369
PBMCs; +PHA, 5x10-7M 2-CdA	157.63	66.37	21.19	388.48
IL-5
PBMCs; +PHA, -2-CdA	6.53	289.68	2611.4	3253.43
PBMCs; +PHA, 10-8M 2-CdA	95.61	719.94	3642.42	4146.78
PBMCs; +PHA, 5x10-8M 2-CdA	245.93	3073.94	4434.9	4774.36
PBMCs; +PHA, 10-7M 2-CdA	983.78	2580.23	3021.95	4076.05
PBMCs; +PHA, 5x10-7M 2-CdA	1920.22	862.09	0	3682.15
TNF-a
PBMCs; +PHA, -2-CdA	363.38	513.26	161.26	2234.14
PBMCs; +PHA, 10-8M 2-CdA	336.27	1692.14	348.71	2334.98
PBMCs; +PHA, 5x10-8M 2-CdA	548.95	1003.92	990.82	3143.75
PBMCs; +PHA, 10-7M 2-CdA	1117.99	783.42	795.57	4981.24
PBMCs; +PHA, 5x10-7M 2-CdA	1077.24	249.31	596.02	5421.31
Day 30
IFN-g
PBMCs; +PHA, -2-CdA	765.12	1236.33	1180.1	1627.85
PBMCs; +PHA, 10-8M 2-CdA	802.08	1992.04	1847.48	4674.3
PBMCs; +PHA, 5x10-8M 2-CdA	2085.81	2478.6	1435.04	5712.68
PBMCs; +PHA, 10-7M 2-CdA	3093.61	2850.25	997.9	4009.05
PBMCs; +PHA, 5x10-7M 2-CdA	2271.97	2118.3	1075.16	3736.4
IL-10
PBMCs; +PHA, -2-CdA	6.93	0	0	0
PBMCs; +PHA, 10-8M 2-CdA	3.61	0	0	10.21
PBMCs; +PHA, 5x10-8M 2-CdA	59.05	9.23	0	22.92
PBMCs; +PHA, 10-7M 2-CdA	105.82	7.5	0	13.25
PBMCs; +PHA, 5x10-7M 2-CdA	139.59	1.44	0	103.51
IL-8
PBMCs; +PHA, -2-CdA	105.38	48.94	33.25	121.57
PBMCs; +PHA, 10-8M 2-CdA	155.5	110.61	44.62	545.03
PBMCs; +PHA, 5x10-8M 2-CdA	529.81	188.06	59.9	830.49
PBMCs; +PHA, 10-7M 2-CdA	822.42	223.55	43.36	529.81
PBMCs; +PHA, 5x10-7M 2-CdA	230.35	268.36	42.93	237.32
IL-6
PBMCs; +PHA, -2-CdA	0	0	0	0
PBMCs; +PHA, 10-8M 2-CdA	0	0	0	18.31
PBMCs; +PHA, 5x10-8M 2-CdA	0	3.46	0	85.59
PBMCs; +PHA, 10-7M 2-CdA	11.25	0	0	57.86
PBMCs; +PHA, 5x10-7M 2-CdA	33.17	0	0	155.08
IL-4
PBMCs; +PHA, -2-CdA	0	0	0	0
PBMCs; +PHA, 10-8M 2-CdA	8	0	0	0
PBMCs; +PHA, 5x10-8M 2-CdA	90.63	6.46	0	52.26
PBMCs; +PHA, 10-7M 2-CdA	172.99	27.23	0	41.92
PBMCs; +PHA, 5x10-7M 2-CdA	283.64	51.41	0	467.11
IL-5
PBMCs; +PHA, -2-CdA	390.4	80.05	0	1813.69
PBMCs; +PHA, 10-8M 2-CdA	397.51	221.21	0	4566.39
PBMCs; +PHA, 5x10-8M 2-CdA	1423.31	486.86	0	5313.35
PBMCs; +PHA, 10-7M 2-CdA	4069.93	612.34	0	2771.94
PBMCs; +PHA, 5x10-7M 2-CdA	4226.97	340.1	0	5882.59
TNF-a
PBMCs; +PHA, -2-CdA	187.22	661.77	162.29	559.66
PBMCs; +PHA, 10-8M 2-CdA	84.7	693.92	320.8	2922.06
PBMCs; +PHA, 5x10-8M 2-CdA	471.86	1284.89	196.46	6312.43
PBMCs; +PHA, 10-7M 2-CdA	1193.06	1583.64	228.63	2340.14
PBMCs; +PHA, 5x10-7M 2-CdA	687.38	1900.36	74.75	2340.14
